# Supplementary material for: Systematic review of neighborhood socioeconomic indices studied across the cancer control continuum
Source: Cancer Med. 2022 Feb 14;11(10):2125–44. doi: 10.1002/cam4.4601 (PMC9119356; doi:10.1002/cam4.4601)
Supplement: Supplementary file 3 — Table S1. [file CAM4-11-2125-s003.xlsx]

## Sheet: Study Summaries
Supporting Table 1a. Review Database - Summary of All Studies
Index	First author name, year	Title	PMID	Location	Multi-State Sample?	Geographic Level	Cohort/Population	Gender	Race/Ethnicity	Study Design	Cancer Site(s)	Incidence Outcomes Studied	Screening Outcomes Studied	Diagnosis/Staging Outcomes Studied	Treatment Outcomes Studied	Survival/Mortality Outcomes Studied	Adjustment for any Individual Level Factor	Individual Level Factor (non-SES)	Adjustment for Individual Level SES Factor	Individual Factor(s) Adjusted for SES	Model	Individual Findings - Incidence	Relevant Statistics for Significant Incidence Associations	Individual Findings - Screening	Relevant Statistics for Significant Screening Associations	Individual Findings - Diagnosis/Stage	Relevant Statistics for Significant Diagnosis/Stage Associations	Individual Findings - Treatment	Relevant Statistics for Significant Treatment Associations	Individual Findings - Mortality	Relevant Statistics for Significant Survival/Mortality Associations	Additional Notes	Summarized By
Area Deprivation Index	Adie et al. 2019	Neighborhood Disadvantage and Lung Cancer Incidence in Ever-Smokers at a Safety Net Health-Care System: A Retrospective Study	31862438	Ohio	No	Census block group	N=41,615 ever-smokers	48% Male 52% Female	53% White 38% Black 5% Hispanic 4% Other	Cross-Sectional	Lung	Lung cancer incidence	n/a	n/a	n/a	n/a	1	Smoking intensity, smoking duration, quit time, BMI, sex, family history of lung cancer, diagnosis of COPD, personal history of cancer	1	Race, insurance status	Adjusted for race, insurance status, smoking intensity, smoking duration, quit time, BMI, sex, family history of lung cancer, diagnosis of COPD, personal history of cancer	Across Race & Gender: ↑ nSES ↓ Incidence	[Highest nSES/lowest deprivation = ref] Q2 HR 1.11 (0.92-1.33) Q3 HR 1.23 (1.02-1.47) Q4 (lowest nSES/highest deprivation) HR 1.29 (1.07-1.55)	n/a	n/a	n/a	n/a	n/a	n/a	n/a	n/a		KAS; checked by YC
Banegas Index	Banegas et al. 2014	Heterogeneity of breast cancer subtypes and survival among Hispanic women with invasive breast cancer in California.	24658879	California	No	Census block group	N=16,380 Hispanic female breast cancer patients from the CCR diagnosed 2005–2010	100% Female	100% Hispanic	Cross-Sectional	Breast	n/a	n/a	Breast cancer hormone receptor status	n/a	Breast cancer survival	1	Nativity, age at diagnosis, marital status, brca subtype, year of diagnosis, tumor size (continuous), lymph node (yes/no), and first course of treatment (surgery, chemotherapy, radiation therapy)	1	insurance status	Nativity, SES, Hispanic enclave, age at diagnosis, marital status, insurance status, brca subtype, year of diagnosis, tumor size (continuous), lymph node (yes/no), and first course of treatment (surgery, chemotherapy, and radiation therapy)	n/a	n/a	n/a	n/a	[compared to HR+/HER2-] ↑ nSES ↓ triple negative ↑ nSES ↓ HR-/HER2+ HR+/HER2+: No association	Triple negative; p-trend <.05 Q5 (highest nSES) = ref Q4 OR 1.32 (1.06–1.64) Q3 OR 1.39 (1.12-1.72) Q2 OR 1.40 (1.12–1.74) Q1 OR 1.42 (1.13–1.79) HR-/HER2+; p-trend <.05 Q5 (highest nSES) = ref Q4-2 nonsignificant Q1 OR 1.43 (1.07–1.92)	n/a	n/a	↑ nSES ↑ Survival	All subtypes; p-trend<.05 Q5 (highest nSES) = ref Q4 1.38 (0.98-1.94) [ns] Q3 HR 1.54 (1.10–2.15) Q2 HR 1.67 (1.19–2.36) Q1 HR 1.76 (1.25–2.49)	Associations between 1) nativity and 2) ethnic enclave and cancer diagnosis/survival were also reported in the paper but are not included in this review. Stratified associations by hormone receptor status are also not included in this review.	YY; checked by KAS
Coogan Index	Bethea et al. 2016	Neighborhood Socioeconomic Status in Relation to All-Cause, Cancer, and Cardiovascular Mortality in the Black Women's Health Study.	27103765	U.S.	Yes	Census block group	N=33,625 AA women participating in the Black Women's Health Study 1995-2011	100% Female	100% Black [unknown if Hispanics were included]	Cross-Sectional	General cancer	n/a	n/a	n/a	n/a	Cancer survival	1	Age, years of follow-up, health behaviors (smoking, BMI, physical activity, TV watching, western diet, energy consumption), marital status	1	Education, household income (among women followed during 2003-2011)	Model 1: Age, years if f/u Model 2: 1+ education, marital status Model 3: 2+ cigarette smoking, BMI, physical activity, tv watching, western diet, energy consumption	n/a	n/a	n/a	n/a	n/a	n/a	n/a	n/a	↑ nSES ↑ Survival	Q4 (highest nSES) = ref Q3 HR 1.29 (1.04-1.60) Q2 HR 1.29 (1.04-1.60) Q1 HR 1.35 (1.09-1.67) p=.01	n/a	YY; checked by KAS
Beyer Index	Beyer et al. 2019	Housing discrimination and racial cancer disparities among the 100 largest US metropolitan areas	31287559	U.S. (100 metropolitan areas)	Yes	Census tract	Not reported; mortality data pulled from records listing cancer as cause of death in National Vital Statistics System at the National Center for Health Statistics	Demographics not provided	Demographics not provided	Cross-Sectional	General cancer	n/a	n/a	n/a	n/a	Cancer survival	0	n/a	0	n/a	nSES and segregation	n/a	n/a	n/a	n/a	n/a	n/a	n/a	n/a	Across gender: no association Males: no association Females: no association	n/a		KAS; checked by YC
Concentrated Disadvantage (6 variables) and Concentrated Affluence	Brewer et al. 2015	The influence of neighborhood socioeconomic status and race on survival from ovarian cancer: a population-based analysis of Cook County, Illinois.	25986734	Illinois	No	Census tract	N=2,432 NHB and NHW women diagnosed with ovarian cancer in Cook County, Illinois 1998-2007	100% Female	82% NHW 18% NHB	Cross-Sectional	Ovarian	n/a	n/a	n/a	n/a	Ovarian cancer survival	1	Age, dx year, tumor characteristics, treatment	0	n/a	Age, tumor characteristics, dx year, treatment, concentrated affluence, concentrated disadvantage	n/a	n/a	n/a	n/a	n/a	n/a	n/a	n/a	(Black/African American compared to White) Concentrated Affluence: ↑ nSES ↑ Survival Concentrated Disadvantage ↑ nSES ↑ Survival	When affluence was introduced into model, HR for Black/African American decreased from 1.47 (1.28-1.68) to 1.37 (1.18-1.58). When disadvantage was introduced, HR dropped to 1.28 (1.08-1.52).	1) All-cause mortality used as a surrogate for ovarian cancer survival since most people dx'd with OvCa die of the disease. 2) Disease characteristics and Treatment were also reported in unadjusted analyses. They are not summarized here.	YY; checked by KAS
Yost Index	Chang et al. 2010	Disparities in liver cancer incidence by nativity, acculturation, and socioeconomic status in California Hispanics and Asians.	20940276	California	No	Census tract	N=4,734 Hispanic and Asian liver cancer cases from CCR diagnosed 1998-2002 (for nSES analysis only; total cohortN=11,209 from 1998-2002)	70% Male 30% Female	52% API 48% Hispanic	Cross-Sectional	Liver	Liver cancer incidence	n/a	n/a	n/a	n/a	1	Age	0	n/a	Adjusted for age	Hispanic Males: No association Asian/Pacific Islander Males: ↑ nSES ↓ Incidence Hispanic Females: ↑ nSES ↓ Incidence Asian/Pacific Islander Females: No association	[IRRs reported below; high nSES = ref] Asian/Pacific Islander males Low nSES IRR 1.21 (1.10–1.34) Hispanic females Low nSES IRR 1.24 (1.01–1.54)	n/a	n/a	n/a	n/a	n/a	n/a	n/a	n/a	Results also presented by combined nSES/enclave status but only results for nSES alone are presented in our review	YY; checked by KAS
Yost Index	Chang et al. 2012	Gastric cancer incidence among Hispanics in California: patterns by time, nativity, and neighborhood characteristics.	22374991	California	No	Census tract	N=929 male andN=755 female gastric cancer cases from CCR diagnosed 1988-2004	55% Male 45% Female	100% Hispanic	Cross-Sectional	Gastric	Gastric cancer incidence	n/a	n/a	n/a	n/a	1	Age	0	n/a	Adjusted for age	Hispanic Males – Noncardia: ↑ nSES ↓ Incidence Hispanic Females – Noncardia: No association Hispanic Males - Cardia: No association Hispanic Females – Cardia: No association Hispanic Males – Intestinal: No association Hispanic Females – Intestinal: ↑ nSES ↓ Incidence Hispanic Males – Diffuse: No association Hispanic Females – Diffuse: ↑ nSES ↓ Incidence	(RRs presented below; higher nSES = ref) Males – Noncardia Low nSES RR 1.2 (1.1, 1.5) Females – Intestinal Low nSES RR 1.3 (1.1, 1.6) Females – Diffuse Low nSES RR 1.4 (1.1, 1.7)	n/a	n/a	n/a	n/a	n/a	n/a	n/a	n/a	Results also presented by combined nSES/enclave status but only results for nSES alone are presented in our review	YY; checked by KAS
Yost Index	Cheng et al. 2015	Contribution of the neighborhood environment and obesity to breast cancer survival: the California Breast Cancer Survivorship Consortium	26063477	California	No	Census block group	N=8,995 breast cancer cases in the California Neighborhoods Data System diagnosed 1994-2007	100% Female	47% NHW 20% Hispanic 19% NHB 14% API	Cross-Sectional	Breast	n/a	n/a	n/a	n/a	Breast cancer survival	1	Age, year of diagnosis, histology, grade, ER/PR status, nodal involvement, tumor size, second primary tumor, multiple primary tumor, days from diagnosis of index tumor to secondary primary diagnosis, days from diagnosis of index tumor to multiple primary tumor, surgery type, chemotherapy, radiation, parity, smoking, alcohol consumption, hypertension, diabetes	1	Race/ethnicity, education	Age, year of diagnosis, histology, grade, ER/PR status, nodal involvement, tumor size, second primary tumor, multiple primary tumor, days from diagnosis of index tumor to secondary primary diagnosis, days from diagnosis of index tumor to multiple primary tumor, surgery type, chemotherapy, radiation, clustering by block group, education, parity, smoking, alcohol consumption, hypertension, diabetes…	n/a	n/a	n/a	n/a	n/a	n/a	n/a	n/a	White: ↑ nSES ↑ Survival Across race/ethnicity: No association African American: No association Asian/Pacific Islander: No association Hispanic: No association	[HRs reported; Q5 (highest nSES) = ref] White Q4 HR 1.19 (0.91-1.56) [ns] Q3 HR 1.19 (0.85-1.68) [ns] Q2 HR 1.73 (1.12–2.67) Q1 (lowest) HR 2.75 (1.47–5.12)	n/a	KAS; checked by AO
Concentrated Disadvantage (2 variables)	Cho et al. 2011	Neighborhood changes in concentrated immigration and late stage breast cancer diagnosis.	20232147	Illinois	No	census tract	N=42,714 breast cancer cases from the Illinois State Cancer Registry diagnosed between 1994 and 2003	100% Female	68% NHW 22% NHB 6% Hispanic 4% Other	Cross-Sectional	Breast	n/a	n/a	Breast cancer stage at diagnosis	n/a	n/a	1	Age, year of dx	1	race/ethnicity	Model 1: Age, year of dx, race/ethnicity Model 2: Age, year of dx, race/ethnicity, concentrated immigration, concentrated disadvantage	n/a	n/a	n/a	n/a	↑ nSES ↓ Late-stage breast cancer diagnosis	[ORs presented below for high disadvantage [low nSES]) OR 1.19 (1.14, 1.24); p<.001	n/a	n/a	n/a	n/a	n/a	YY; checked by KAS
Yost Index	Chu et al. 2011	Head and neck cancer-specific survival based on socioeconomic status in Asians and Pacific Islanders	21509771	California	No	Census block group	N=53,544 head & neck cancer cases from CCR diagnosed 1988-2007	71% Male 29% Female	89% NHW 11% API	Cross-Sectional	Head & neck	n/a	n/a	n/a	n/a	Head and neck cancer survival	1	Age, sex, dx year, marital status, stage at dx, grade, surgery (y/n), radiotherapy (y/n), chemotherapy (y/n)	1	Race	Age, sex, dx year, marital status, stage at dx, grade, surgery (y/n), radiotherapy (y/n), chemotherapy (y/n), race (in the model looking at both APIs and NHWs), university teaching hospital (y/n), nSES	n/a	n/a	n/a	n/a	n/a	n/a	n/a	n/a	Across Race - Oral: ↑nSES ↑ Survival Across Race - Oropharynx: ↑nSES ↑ Survival Across Race - Hypopharynx/Larynx: ↑nSES ↑ Survival Across Race - Nasopharynx ↑nSES ↑ Survival Asian/Pacific Islander: ↑ nSES ↑ Survival	*Low nSES = Q1-3 *High nSES = Q4-5 OVERALL SURVIVAL Subtypes, across race: Oral: Low nSES HR 1.07 (1.01-1.14) Oropharynx: Low nSES HR 1.34 (1.25-1.43) Hypopharynx/larynx: Low nSES HR 1.22 (1.15-1.29) Nasopharynx: Low nSES HR 1.31 (1.18-1.47) Asian/Pacific Islander only, across subtypes: Low nSES HR 1.26 (1.08-1.48)	n/a	YY; checked by KAS
Yost Index	Clarke et al. 2011	Lymphoid malignancies in U.S. Asians: incidence rate differences by birthplace and acculturation.	21493873	California	No	Census tract	N=8,638 Asian lymphoid cancer cases from CCR diagnosed 1988-2004	55% Male 45% Female	55% Male 100% API	Cross-Sectional	Lymphoid cancers	Lymphoid malignancies incidence	n/a	n/a	n/a	n/a	1	Age	0	n/a	Adjusted for age	Non-Hodgkin Lymphoma – Asian/Pacific Islander Males: No association Non-Hodgkin Lymphoma – Asian/Pacific Islander Females: No association Multiple Myeloma – Asian/Pacific Islander Males: No association Multiple Myeloma – Asian/Pacific Islander Females: No association Hodgkin Lymphoma – Asian/Pacific Islander Males: No association Hodgkin Lymphoma – Asian/Pacific Islander Females: ↑ nSES ↑ Inciden…	[IRRs reported below; low nSES = ref] Hodgkin Lymphoma – Females High nSES IRR 1.71 (1.13–2.62)	n/a	n/a	n/a	n/a	n/a	n/a	n/a	n/a		KAS; checked by AO
Yost Index	Clarke et al. 2017	Continued Increase in Melanoma Incidence across all Socioeconomic Status Groups in California, 1998-2012	28736233	California	No	Census tract	N=14,886 NHW males andN=10,185 NHW females diagnosed 1998-2002;N=20,446 NHW males andN=12,809 NHW females diagnosed 2008-2012 from CCR	61% Male 39% Female	100% NHW	Longitudinal	Melanoma	Melanoma incidence	n/a	Melanoma stage at diagnosis	n/a	n/a	1	Age	0	n/a	Adjusted for age	Males: ↑ nSES ↑ Incidence Females: ↑ nSES ↑ Incidence	Males (2008-2012) Q1 (lowest) Rate 33.0 (31.4-34.7) Q2 Rate 37.1 (35.9-38.3) Q3 Rate 42.7 (41.6-43.9) Q4 (highest) Rate 51.2 (50.1-52.3) Females (2008-2012) Q1 (lowest) Rate 19.6 (18.3-20.9) Q2 Rate 22.0 (21.0-22.9) Q3 Rate 25.5 (24.7-26.4) Q4 (highest) Rate 31.5 (30.6-32.4)	n/a	n/a	Male (1988-2002) ↑ nSES ↑ localized disease No association for distant disease No association for regional disease Male (2008-2012): ↑ nSES ↑ localized disease ↑ nSES ↓ Distant disease No association for regional disease Female(1998-2002): ↑ nSES ↑ localized disease No association for regional disease No association for distant disease Female (2008-2012): ↑ nSES ↑ localized disease No association…	Males – Localized (1998-2002) Q1 (lowest) Rate 23.5 (22.1-25.0) Q2 Rate 24.1 (23.1-25.0) Q3 Rate 28.4 (27.5-29.3) Q4 (highest) Rate 34.7 (33.7-35.6) Males - Localized (2008-2012) Q1 (lowest) Rate 24.2 (22.8-25.7) Q2 Rate 28.9 (27.8-29.9) Q3 Rate 34.8 (33.8-35.9) Q4 (highest) Rate 43.6 (42.6-44.7) Males – Distant (2008-2012) Q1 (lowest) Rate 2.99 (2.5-3.5) Q2 Rate 2.2 (1.9-2.5) Q3 Rate 2.23 (2.0-2…	n/a	n/a	n/a	n/a	Incidence presented separately for 1998-2002 and 2008-2012 but associations were similar so 2008-2012 incidence associations are presented here. This paper also looked at association between nSES and tumor thickness, but these results are not included in this review as we defined diagnosis outcomes as stage, grade, aggressiveness, or hormone receptor status	KAS; checked by AO
Yost Index	Colevas 2014	Population-based evaluation of incidence trends in oropharyngeal cancer focusing on socioeconomic status, sex, and race/ethnicity.	23633438	California	No	Census block group	N=87,947 (n=43,795 male andN=44,152 female) SCC cancer cases from CCR diagnosed 1988-2009	50% Male 50% Female	68% NHW 18% Hispanic 7% NHB 7% API	Cross-Sectional	Head & neck, anus, cervix	Oropharyngeal cancer incidence	n/a	n/a	n/a	n/a	1	Age	0	n/a	Adjusted for age	Anal White Males: No association Black/African American Males: No association Hispanic Males: No association Asian/Pacific Islander Males: No association Males Across Race: No association White Females: ↑ nSES ↓ Incidence Black/African American Females: No association Hispanic Females: No association Asian/Pacific Islander Females: No association Females Across Race: No association Cervical White…	[Incidence rates for low vs. high nSES reported below] Oropharynx - Male White: Low nSES 6.6 (6.3–7.0) vs. high nSES 5.2 (4.9–5.5); p<.0001 Hispanic: Low 2.4 (2.0–2.7) vs high 3.3 (2.6–4.2), p=.03 All races: Low 4.8 (4.6–5.0) vs high 4.5 (4.2–4.7), p= .04 Larynx - Male White: Low 6.9 (6.6–7.3) vs high 4.7 (4.4–5.0), p<.0001 Black/African American: Low 10.4 (9.2–11.7) vs high 7.1 (5.2–9.4), p=.01 …	n/a	n/a	n/a	n/a	n/a	n/a	n/a	n/a	n/a	KAS; checked by AO
Yost Index	Conroy et al. 2017	Contextual Impact of Neighborhood Obesogenic Factors on Postmenopausal Breast Cancer: The Multiethnic Cohort.	28143808	California	No	Census block group	N=48,247 women from Multi-Ethnic Cohort (MEC) 1993-2010	100% Female	39% Hispanic 35% NHB 16% NHW 10% Japanese	Cross-Sectional	Breast	Postmenopausal breast cancer risk	n/a	n/a	n/a	n/a	1	Age, family history of breast cancer, age at menarche, age at first live birth, number of children, hormone replacement therapy, ever had mammography, alcohol use, physical activity, baseline BMI and adult weight change	1	Race/ethnicity, education	BMI, weight gain since age 21, education, age, BC risk factors (hormone replacement therapy use, family hx, alcohol, smoking, physical activity, mammography hx, GYN hx), neighborhood obesogenic factors (urban environment, unhealthy food, mixed-land development, parks)	Females Across Race: ↑ nSES ↑ Risk Hispanic Females: ↑ nSES ↑ Risk White Females: No association Black/African American Females: No association Japanese American Females: No association	[HRs reported below; Q5 (high nSES) = ref] All Females; p-trend=.02 Q1 HR 0.79 (0.66, 0.95) Latina; p-trend=.01 Q1 HR 0.60 (0.43, 0.85)	n/a	n/a	n/a	n/a	n/a	n/a	n/a	n/a	n/a	YY; checked by KAS
Yost Index	Conroy et al. 2017	Racial/Ethnic Differences in the Impact of Neighborhood Social and Built Environment on Breast Cancer Risk: The Neighborhoods and Breast Cancer Study.	28196846	California	No	Census block group	N=2,838 breast cancer cases from San Francisco Bay Area BC Study and Northern California BC Family Registry diagnosed 1999-2009 andN=3,117 population-based controls	100% Female	40% NHW 40% Hispanic 20% NHB	Cross-Sectional	Breast	Breast cancer risk	n/a	n/a	n/a	n/a	1	Age, fam hx of brca, benign breast disease, age at menarche, parity, breast feeding, age at 1st full-term birth, meno status, meno hormonal therapy use, BMI, alcohol intake	1	Race/ethnicity; education	Model 2: age, study, fam hx of brca, benign breast disease, age at menarche, parity, breast feeding, age at 1st full-term birth, meno status, meno hormonal therapy use, BMI, alcohol intake, urban environment Model 3: age, study, fam hx of brca, benign breast disease, age at menarche, parity, breast feeding, age at 1st full-term birth, meno status, meno hormonal therapy use, BMI, alcohol intake, m…	White Females: ↑ nSES ↑ risk Black/African American Females: ↑ nSES ↑ risk US-Born Hispanic Females: ↑ nSES ↑ risk Foreign-Born Hispanic Females: ↑ nSES ↑ risk	[significant ORs with p<.05 presented below, for separate multivariable models. Q1-2 (lowest nSES) = ref] Individual Risk Factor Model White: p-trend<.01 Q4 OR 1.78 (1.12–2.84) Q5 (highest) OR 2.27 (1.45–3.56) Black/African American: p-trend=.01 Q3 OR 1.76 (1.16–2.67) Q4 OR 1.77 (1.17–2.69) Q5 (highest) OR 1.74 (1.07–2.83) US-Born Hispanic: p-trend<.01 Q5 (highest) OR 1.82 (1.19–2.79) Foreign-Bor…	n/a	n/a	n/a	n/a	n/a	n/a	n/a	n/a	There were 4 separate multivariate models used, but there was an overall association found between nSES and breast cancer risk; results also presented by combined nSES and individual education but only results for nSES alone are presented in our review	KAS; checked by AO
Concentrated Disadvantage (6 variables)	Danos et al. 2018	Neighborhood disadvantage and racial disparities in colorectal cancer incidence: a population-based study in Louisiana	29678311	Louisiana	No	Census tract	N=2,217,949 CRC cases from LA tumor registry diagnosed 2008-2012	53% Female 47% Male	71% White 29% Black	Cross-Sectional	CRC	Colorectal cancer incidence	n/a	n/a	n/a	n/a	1	Age, sex	1	Race	Model 1: Age, sex Model 2: CDI Model 3: race & CDI	White Across Gender: ↑ nSES ↓ incidence Black/African American Across Gender: ↑ nSES ↓ incidence	[RRs for one SD increase in disadvantage presented below] Whites: RR 1.14 (1.10,1.18) Blacks: RR 1.05 (1.02,1.09)	n/a	n/a	n/a	n/a	n/a	n/a	n/a	n/a	This paper also looked at gastric cancer subtypes (cardia/noncardia, diffuse/intestinal) but these subtypes are not included in this review	YY; checked by KAS
Yost Index	DeRouen et al. 2013	A Population-Based Observational Study of First-Course Treatment and Survival for Adolescent and Young Adult Females with Breast Cancer.	24066271	California	No	census block group	N=19,906 AYA breast cancers from the CCR diagnosed 1992-2009	100% Female	51% NHW 26% Hispanic 14% API 8% NHB 1% Other	Cross-Sectional	Breast	n/a	n/a	n/a	Breast cancer treatments received	Breast cancer survival	1	Year of dx, stage at dx, grade, receptor status	1	Race	Treatment: Year of dx, stage at dx, grade, receptor status, race/ethnicity Survival: Age at dx, year of dx, race/ethnicity, 1st course surgical/radiation treatment (lumpectomy +/- radiation, mastectomy +/- radiation, no surgery), chemotherapy, grade, tumor size, node involvement, metastasis	n/a	n/a	n/a	n/a	n/a	n/a	↑ nSES ↓ lumpectomy w/o radiation ↑ nSES ↑ chemotherapy No association for receipt of mastectomy	Lumpectomy w/o radiation: Highest nSES = ref Lower-middle OR 1.20 (1.03–1.40) Lowest OR 1.24 (1.04–1.47) Mastectomy: Highest nSES = ref Higher-middle OR 0.88 (0.80–0.97) Chemo: Highest nSES = ref Lower-middle OR 0.88 (0.78–0.99) Lowest OR 0.77 (0.67–0.88)	↑ nSES ↑ Survival	Survival: Highest nSES = ref Higher-middle HR 1.14 (1.03–1.26) Middle HR 1.19 (1.07–1.33) Lower-middle HR 1.36 (1.22–1.52) Lowest HR 1.29 (1.14–1.45) All p<.05	n/a	YY; checked by KAS
Yost Index	DeRouen et al. 2016	Disparities in Adolescent and Young Adult Survival After Testicular Cancer Vary by Histologic Subtype: A Population-Based Study in California 1988-2010.	26812451	California	No	census tract	N=14,249 AYAs with testicular cancer from CCR diagnosed 1988-2010	100% Male	61% NHW 32% Hispanic 4% API 2% NHB 2% Other	Cross-Sectional	Testicular	n/a	n/a	n/a	n/a	Testicular cancer survival	1	Age at dx, marital status, year of dx, time to tx	1	Race/ethnicity	Race/ethnicity, nSES, age at dx, marital status, year of dx, time to tx	n/a	n/a	n/a	n/a	n/a	n/a	n/a	n/a	Overall: ↑ nSES ↑ Survival	nSES presented in tertiles High nSES = ref Middle nSES HR 1.40 (1.06–1.84); p<.05 Low nSES HR 1.71 (1.29–2.25); p<.05	n/a	YY; checked by KAS
Yost Index	DeRouen et al. 2018	Impact of individual and neighborhood factors on disparities in prostate cancer survival.	29328959	California	No	Census block group	N=1,800 prostate cancer cases from CCR diagnosed 1997-2003	100% Male	54% NHW 28% NHB 18% Hispanic	Cross-Sectional	Prostate	n/a	n/a	n/a	n/a	Prostate cancer survival	1	Age, 1st subsequent tumor, grade, BMI, smoking, physical activity	1	Race, education	Age race/ethnicity, study location, 1st subsequent tumor, grade, BMI, smoking, physical activity, restaurant environment index, retail food environment index	n/a	n/a	n/a	n/a	n/a	n/a	n/a	n/a	↑ nSES ↑ Survival	Q5 (highest nSES) = ref Q1 HR 1.81 (1.06-3.06)	There were 2 additional models that adjusted for either the Restaurant EnvironMalest Index or the Retail Food EnvironMalest Index, but the Q1 HRs were very similar (1.87 [1.08-3.23], 1.86 [1.06-3.25], respectively)	YY; checked by KAS
Yang Index	DeRouen et al. 2018	Incidence of lung cancer histologic cell-types according to neighborhood factors: A population based study in California.	29791458	California	No	Census tract	N=75,631 lung cancer cases from CCR diagnosed 2008-2012	48% Male 52% Female	72% NHW 11% Hispanic 9% NHB 8% API	Cross-Sectional	Lung	Lung cancer incidence	n/a	n/a	n/a	n/a	1	Age	0	n/a	Adjusted for age	Hispanic Males: No association Asian/Pacific Islander Males: ↑ nSES ↓ Incidence Black/African American Males: ↑ nSES ↓ Incidence White Males: ↑ nSES ↓ Incidence Hispanic Females: ↑ nSES ↑ Incidence Asian/Pacific Islander Females: No association Black/African American Females: ↑ nSES ↓ Incidence White Females: ↑ nSES ↓ Incidence	[IRRs reported below; Q4 (high nSES) = ref] Asian/Pacific Islander Males - Overall lung cancer: Q3 IRR 1.19 (1.10, 1.28) Q2 IRR 1.26 (1.16, 1.36) Q1 IRR 1.32 (1.20, 1.44) Black/African American Males - Overall lung cancer: Q3 IRR 1.16 (1.00, 1.34) [listed as significant in the paper] Q2 IRR 1.27 (1.11, 1.46) Q1 IRR 1.50 (1.32, 1.71) White Males - Overall lung cancer: Q3 IRR 1.30 (1.26, 1.34) Q2 I…	n/a	n/a	n/a	n/a	n/a	n/a	n/a	n/a		YY; checked by KAS
Doubeni Index	Doubeni et al. 2012	Socioeconomic status and the risk of colorectal cancer: an analysis of more than a half million adults in the National Institutes of Health-AARP Diet and Health Study	22898918	6 US states (California, Florida, Louisiana, New Jersey, North Carolina, and Pennsylvania) or 2 metropolitan areas (Atlanta, Georgia; Detroit, Michigan)	Yes	Census tract	N=506,488 participants aged 51-70 in the National Institutes of Health-AARP Diet and Health (NIH-AARP) study	60% Male 40% Female	93% NHW 4% NHB 2% Hispanic 2% Other	Cross-Sectional	CRC	Colorectal cancer incidence	n/a	n/a	n/a	n/a	1	age, sex, family history of CRC in a first-degree relative, and state of residence, obesity, diet, physical activity, and smoking	1	race and ethnicity, education	Model 2: age, sex, race/ethnicity, first degree family history of CRC, state of residence, obesity, diet, physical activity, education, and neighborhood deprivation.	Across Race & Gender: ↑ nSES ↓ Incidence	[Q1 (highest nSES) = ref], p-trend = .002 Q2 IRR 1.0 (0.94-1.07) Q3 IRR 1.07 (1.00-1.14) Q4 IRR 1.16 (1.05-1.28)	n/a	n/a	n/a	n/a	n/a	n/a	n/a	n/a	Also stratified results by tumor site (right colon, left colon, rectum). Only overall associations are reported here.	KAS; checked by YC
Yang Index	Ellis et al. 2018	Racial and Ethnic Disparities in Cancer Survival: The Contribution of Tumor, Sociodemographic, Institutional, and Neighborhood Characteristics.	29035642	California	No	Census block group	N=877,662 cancer patients (n=264,681 breast,N=270,101 prostate,N=94297 male lung,N=86,763 female lung,N=83,444 male CRC, andN=78,376 female CRC) from CCR diagnosed 2000-2013	51% Male 49% Female	[Race reported separately for each cancer site] 62-71% NHW 10-17% Hispanic 7-13% API 6-9% NHB	Cross-Sectional	Breast, prostate, colorectal, lung	n/a	n/a	n/a	n/a	Breast, prostate, colorectal, or lung cancer survival	1	Stage, surgery, tumor size, HR status, marital status, nodal status, grade, chemotherapy, year of dx	1	Health insurance	Stage, surgery, nSES, tumor size, HR status, marital status, nodal status, grade, hospital SES composition, neighborhood racial/ethnic composition, chemotherapy, hospital racial/ethnic composition, health insurance, hospital insurance composition, year of dx	n/a	n/a	n/a	n/a	n/a	n/a	n/a	n/a	Breast Black/African American: nSES influences survival disparities Hispanic: nSES influences survival disparities Asian/Pacific Islander: No association Prostate Black/African American: nSES influences survival disparities Hispanic: nSES influences survival disparities Asian/Pacific Islander: No association Lung Black/African American Males: nSES influences survival disparities Black/African Ame…	[HRs once nSES introduced into model presented below] Breast - Black/African American: HR nSES 1.54 (1.47, 1.60) Breast - Hispanic: HR 1.07 (1.04, 1.11) Prostate - Black/African American: HR 1.05 (0.99, 1.11) Prostate - Hispanic: HR 0.89 (0.85, 0.93) Lung - Black/African American Males: HR 1.00 (0.97, 1.03) Lung - Hispanic Males: HR 0.95 (0.92, 0.97) Lung - Black/African American Females: HR 0.95…	Directionality of associations unknown. HRs for Asian/Pacific Islander subgroups also included in table A3, but those results are not reported here.	YY; checked by KAS
Yost Index	Filion et al. 2010	Higher incidence of head and neck cancers among Vietnamese American men in California	20091688	California	No	Census block group	N=2401 Asian H&N cases from CCR diagnosed 1988-2004	67% Male 33% Female	100% API	Cross-Sectional	Head & neck	Head and neck cancer incidence	n/a	n/a	n/a	n/a	1	Age	0	n/a	Adjusted for age	Vietnamese Males: ↑ nSES ↓ Incidence Filipino Males: ↑ nSES ↓ Incidence Korean Males: ↑ nSES ↓ Incidence South Asian Males: ↑ nSES ↑ Incidence Chinese Males: No association Japanese Males: No association Vietnamese Females: ↑ nSES ↓ Incidence Filipina Females: ↑ nSES ↓ Incidence Chinese Females: ↑ nSES ↑ Incidence Japanese Females: No association Korean Females: No association South Asian Females…	[Incidence rates for low vs. high nSES reported below] Males: Vietnamese low 9.6 (7.8–11.5) vs high 4.7 (3.6–6.0), p<.01 Filipino low 4.4 (3.8–5.0) vs high 2.7 (2.3–3.2), p<.01 Korean low 7.4 (5.9–9.0) vs high 4.5 (3.5–5.6), p<.01 South Asian low 4.0 (2.8–5.4) vs high 6.5 (4.9–8.4), p=.02 Females: Vietnamese low 2.5 (1.8–3.3) vs high 1.2 (0.7–1.9), p=.01 Chinese low 1.1 (0.9–1.4) vs high 1.7 (1.4…	n/a	n/a	n/a	n/a	n/a	n/a	n/a	n/a		KAS; checked by AO
Yost Index	Froment et al. 2014	Impact of socioeconomic status and ethnic enclave on cervical cancer incidence among Hispanics and Asians in California.	24674831	California	No	Census tract	N=11,064 cervical cancer cases from CCR diagnosed 1990-2004	100% Female	78% Hispanic 22% API	Cross-Sectional	Cervical	Cervical cancer incidence	n/a	n/a	n/a	n/a	1	Age	0	n/a	Adjusted for age	Hispanic Females: Compared to high nSES/low enclave: ↓ nSES/↑ Enclave ↑ incidence ↓ nSES/↓ Enclave ↑ incidence ↑ nSES/↑ Enclave ↓ incidence Asian/Pacific Islander Females: Compared to high nSES/low enclave: ↓ nSES/↑ Enclave ↑ incidence ↓ nSES/↓ Enclave: no association ↑ nSES/↑ Enclave ↑ incidence	[IRRs reported below; high nSES/low enclave = ref] Hispanic Females Low nSES, high enclave IRR 12.7 (11.2-14.3) Low nSES, low enclave IRR 1.6 (1.4-1.8) High nSES, high enclave IRR 0.7 (0.5-0.8) Asian/Pacific Islander Females Low nSES, high enclave IRR 6.0 (4.9-7.5) High nSES, high enclave IRR 4.2 (3.3-5.2) Squamous Cell Carcinoma - Hispanic Females Low nSES, high enclave IRR 13.9 (12.0-16.1) Low …	n/a	n/a	n/a	n/a	n/a	n/a	n/a	n/a	Results for combined nSES/enclave status are presented in our review because nSES alone was not examined in the paper	YY; checked by KAS
Yost Index	Glaser et al. 2015	Hodgkin lymphoma incidence in ethnic enclaves in California	25899402	California	No	Census tract	N=1463 Hispanic andN=348 API Hodgkin lymphoma cases from CCR diagnosed1988-1992 and 1998-2002	55% Male 45% Female	81% Hispanic 19% API	Cross-Sectional	Lymphoma	Hodgkin lymphoma incidence	n/a	n/a	n/a	n/a	1	Age	0	n/a	Age	Hispanic Across Gender, compared to ↓ nSES/↑ Ethnic ↑ nSES/↑Ethnic ↑ incidence ↑ nSES/↓Ethnic ↑ incidence ↓ nSES/intermediate Ethnic: no association ↑ nSES/intermediate Ethnic: no association ↓ nSES/↓ Ethnic: no association Hispanic Males, compared to ↓ nSES/↑ Ethnic ↑ nSES/↑Ethnic: no association ↑ nSES/↓Ethnic: no association ↓ nSES/intermediate Ethnic: no association ↑ nSES/intermediate Ethnic…	[Incidence rate ratios reported below; Low nSES/high ethnic = ref] All Hodgkin Lymphoma Hispanic (across gender) ↑ nSES/↑Ethnic IRR 1.53 (1.13-2.03) ↑ nSES/↓Ethnic IRR 1.44 (1.24-1.69) Hispanic (Female) ↑ SES/↑Ethnic IRR 1.70 (1.10-2.56) ↓ SES/↓ Ethnic IRR 1.62 (1.03-2.45) ↑ SES/↓Ethnic IRR 1.79 (1.43-2.24) Asian/Pacific Islander (across gender) ↑ SES/↓Ethnic IRR 1.96 (1.31-3.00) Asian/Pacific Is…	n/a	n/a	n/a	n/a	n/a	n/a	n/a	n/a		KAS; checked by AO
Yost Index	Gomez et al. 2010	Disparities in breast cancer survival among Asian women by ethnicity and immigrant status: a population-based study.	20299648	California	No	Census block group	N=20,747 Asian women with invasive breast cancer from the CCR diagnosed 1988-2005	100% Female	100% API	Cross-Sectional	Breast	n/a	n/a	n/a	n/a	Breast cancer survival	1	Age, year of dx, marital status at dx, cancer stage, histology, ER status, tumor grade	1	Immigrant status	Age, year of dx, immigrant status, marital status at dx, cancer stage, histology, ER status, tumor grade	n/a	n/a	n/a	n/a	n/a	n/a	n/a	n/a	Japanese: ↑nSES ↑ Survival Chinese: No association Filipina: No association Korean: No association South Asian: No association Vietnamese: No association	Japanese Females: Q3-5 (high nSES) = ref Q1-2 HR 1.5 (1.2, 1.9)		YY; checked by KAS
Yost Index	Gomez et al. 2012	Patient, hospital, and neighborhood factors associated with treatment of early-stage breast cancer among Asian American women in California.	22402290	California	No	census block group	N=20,987 Asian Americans with stage 0 to II breast cancer from CCR diagnosed 1990-2007	100% Female	100% API	Cross-Sectional	Breast	n/a	n/a	n/a	Breast cancer treatments received	n/a	1	Age, year of dx, tumor size, histology, grade, HR status, node involvement, site/location	1	Race/ethnicity, immigrant status	Age, nativity, year of dx, tumor size, histology, grade, HR status, node involvement, site/location, NCI-designated cancer center, hospital size, percentage of cancer patients in hospital who are highest SES, percentage of cancer patients in hospital who are API, nSES, ethnic enclave	n/a	n/a	n/a	n/a	n/a	n/a	Breast conserving surgery (BCS) with radiation vs. BCS without radiation [High nSES/Low Enclave = ref] ↓ nSES/↑ Enclave ↑ BCS without radiation ↓ nSES/↓ Enclave: no association ↑ nSES/↑ Enclave: no association	[ORs presented below; High nSES, least ethnic = ref] Breast conserving surgery with radiation vs. without radiation Low nSES, most ethnic OR 1.16 (1.01, 1.32)	n/a	n/a	Results for combined nSES/enclave status are presented in our review because nSES alone was not examined in the paper. There are also results for Mastectomy vs. BCS with radiation, but since these Treatments are equally effective, they are not counted in this review	YY; checked by KAS
Yost Index	Gomez et al. 2015	Nativity and neighborhood characteristics and cervical cancer stage at diagnosis and survival outcomes among Hispanic women in California.	25602869	California	No	census block group	N=7,958 Hispanic women with invasive cervical cancer from CCR diagnosed 1994-2009	100% Female	100% Hispanic	Cross-Sectional	cervical	n/a	n/a	Cervical cancer stage at diagnosis	n/a	Cervical cancer survival	1	Year of dx, nativity, marital status, age at dx, 1st treatment course (survival only), stage (survival only), histology (survival only)	0	n/a	Diagnosis: Year of dx, nativity, marital status, age at dx Survival: Year of dx, nativity, marital status, age at dx, 1st treatment, histology, stage	n/a	n/a	n/a	n/a	For Hispanic Females: ↑ nSES ↓ later stage (stage II-IV) disease	[Adjusted ORs presented below; Q5 (high nSES) = ref] Q1 AOR 1.29 (1.03, 1.63)	n/a	n/a	↑ nSES ↑ Survival	[Q5 (highest nSES) = ref] Q11(lowest 20%) HR 1.57 (1.14-2.16), p<.05 Q3 HR 1.58 (1.13-2.21), p<.05 Q4 HR 1.44 (1.01-2.06), p<.05		YY; checked by KAS
Yang Index	Gomez et al. 2016	Lung Cancer Survival Among Chinese Americans, 2000 to 2010.	28717680	California	No	Census block group	N=2,216 male and 1,616 female Chinese American lung cancer patients from CCR diagnosed 2000-2010	58% Male 42% Female	100% Asian (Chinese American)	Cross-Sectional	Lung	n/a	n/a	n/a	n/a	Lung cancer survival	1	Nativity, marital status, care at NCI-designated cancer center, stage, histology, age at dx, year of dx, urbanicity, surgery type, radiation	1	Health insurance	Nativity, marital status, health insurance, nSES, ethnic enclave, care at NCI-designated cancer center, stage, histology, age at dx, year of dx, urbanicity, surgery type, radiation	n/a	n/a	n/a	n/a	n/a	n/a	n/a	n/a	Asian/Pacific Islander Females: ↑ nSES ↑ Survival Asian/Pacific Islander Males: No association	Females Q5 (highest nSES) = ref Q4-3 nonsignificant Q2 HR 1.22 (1.01-1.47); p<.05 Q1 HR 1.38 (1.10-1.72); p<.05	n/a	YY; checked by KAS
Yost Index	Gupta et al. 2019	Race/Ethnicity-, Socioeconomic Status-, and Anatomic Subsite-Specific Risks for Gastric Cancer	30267713	U.S. (Atlanta, Connecticut, Detroit, Hawaii, Iowa, New Mexico, Seattle–Puget Sound, Utah, California, Rural Georgia, Greater Georgia, Kentucky, and New Jersey)	Yes	Census tract	N=77881 patients diagnosed with invasive gastric cancer 2000-2014	63% Male 37% Female	56% NHW 11% NHB 18% Hispanic 15% API 1% American Indian/Alaska Native 0.3% Unknown race	Cross-Sectional	Gastric	Gastric cancer incidence	n/a	n/a	n/a	n/a	1	Age at diagnosis, sex	1	Race/ethnicity	Race/ethnicity, age at diagnosis, sex	Across Race & Gender: ↑ nSES ↓ Incidence	[High nSES = ref] All Gastric Cancers, p-trend < .0001 Q4 IRR 1.09 (1.06-1.11) Q3 IRR 1.14 (1.12-1.17) Q2 IRR 1.19 (1.16-1.21) Q1 (lowest) IRR 1.26 (1.23-1.29)	n/a	n/a	n/a	n/a	n/a	n/a	n/a	n/a	Incidence rates for cardia and noncardia gastric cancer are presented, but are not included in this review	KAS; checked by YC
Diez-Roux Index	Hastert et al. 2015	Disparities in cancer incidence and mortality by area-level socioeconomic status: a multilevel analysis.	25288143	Washington	No	Census tract	N=60,756 participants in the VITamins And Lifestyle (VITAL) Study, baselined 2000-2002	50% Male 50% Female	Not reported	Cross-Sectional	General, breast, prostate, lung, CRC, other	Cancer incidence	n/a	n/a	n/a	n/a	1	Marital status, age, sex	1	Race, education, income	Model 0: age, sex Model 1: 0 + race/ethnicity, marital status Model 2: 1 + individual education and household income	Breast: Females Across Race: No association Colorectal: Across Race & Gender: No association Males Across Race: No association Females Across Race: No association General Cancer: Across Race & Gender: No association Males Across Race: No association Females Across Race: No association Lung: Across Race & Gender: ↑ nSES ↓ Incidence Males Across Race: No association Females Across Race: No associat…	[HRs reported below; Q5 (high nSES) = ref] All Sex – Lung Cancer; p-trend = .041 Q4 HR 1.37 (1.02, 1.85) Q3 nonsignificant Q2 HR 1.41 (1.05, 1.89) Q1 HR 1.43 (1.07, 1.91)	n/a	n/a	n/a	n/a	n/a	n/a	n/a	n/a	Survival data overlap with Hastert 2016 paper; survival associations are reported along with Hastert 2016 data	YY; checked by KAS
Diez-Roux Index	Hastert et al. 2016	Contribution of health behaviors to the association between area-level socioeconomic status and cancer mortality.	26650930	Washington	No	Census block group	N=54,736 participants in the VITamins And Lifestyle (VITAL) Study (2000–2002);N=27,213 women andN=27,523 men	52% Male 48% Female	94% White 6% Other	Cross-Sectional	All cancer except nonmelanoma skin cancer	n/a	n/a	n/a	n/a	Cancer survival	1	Sex, marital status, family history of cancer	1	Race, Education, Income	Model 1: age, sex, race/ethnicity, marital status, fam hx, nSES Model 2: 1+education, income	n/a	n/a	n/a	n/a	n/a	n/a	n/a	n/a	↑ nSES ↑ Survival	Compared Q1 (lowest nSES) to Q5 (highest nSES; ref) Q1 HR 1.37 (1.14, 1.65)	n/a	YY; checked by KAS
Yost Index	Horn-Ross et al. 2014	Continued rapid increase in thyroid cancer incidence in California: trends by patient, tumor, and neighborhood characteristics.	24842625	California	No	Census tract	N=39,034 thyroid cancer patients (n=8,739 males andN=30,295 females) from CCR diagnosed 1988-2009	22% Male 78% Female	57% NHW 24% Hispanic 15% API 3% NHB	Longitudinal	Thyroid	Thyroid cancer incidence	n/a	n/a	n/a	n/a	1	Age	0	n/a	Adjusted for age	Males Across Race: ↑ nSES ↑ Incidence Females Across Race: ↑ nSES ↑ Incidence	Males – 1998-2002 Q1 (lowest) IR 2.04 (1.78–2.32) Q2 IR 1.97 (1.74–2.21) Q3 IR 2.15 (1.93–2.40) Q4 IR 3.01 (2.74–3.29) Q5 IR 3.54 (3.25–3.84) Females – 1998-2002 Q1 (lowest) IR 7.21 (6.76–7.69) Q2 IR 7.08 (6.67–7.50) Q3 IR 8.44 (8.00–8.89) Q4 IR 9.14 (8.69–9.60) Q5 IR 10.04 (9.56–10.53)	n/a	n/a	n/a	n/a	n/a	n/a	n/a	n/a	This study looked at associations between nSES and incidence for two time periods (1988-1992, 1998-2002). Associations were consistent over time, so incidence rates for the latter years (1998-2002) are presented here.	YY; checked by KAS
Concentrated Disadvantage (6 variables)	Hossain et al. 2019	Neighborhood Social Determinants of Triple Negative Breast Cancer	30834239	Louisiana	No	Census tract	N=8220 breast cancer patients diagnosed 2010-2012	100% Female	69% White 30% Black 1% Other	Cross-Sectional	Breast	n/a	n/a	1) Breast cancer stage at diagnosis 2) Hormone receptor status	n/a	Breast cancer survival	1	age	1	Race	Adjusted for age and race	n/a	n/a	n/a	n/a	Dx of triple negative breast cancer: No association Dx of advanced stage triple negative breast cancer: ↑ nSES ↓ late stage dx	OR for a 1 SD increase in disadvantage: 1.20 (1.03, 1.39)	n/a	n/a	↑ nSES ↑ survival	1 SD increase in disadvantage HR 1.19 (1.01, 1.39)		KAS; checked by YC
Yost Index	Jabo et al. 2017	Sociodemographic disparities in chemotherapy and hematopoietic cell transplantation utilization among adult acute lymphoblastic and acute myeloid leukemia patients.	28384176	California	No	census block group	N=13,250 leukemia cases (n=3,221 ALL;N=10,029 AML) from CCR diagnosed 2003-2012	53% Male 47% Female	58% NHW 25% Hispanic 12% API 5% NHB	Cross-Sectional	Lymphoblastic and acute myeloid leukemia	n/a	n/a	n/a	1) Receipt of chemotherapy 2) Hematopoietic cell transplantation	n/a	1	Age, sex, marital status, distance to nearest transplant center, dx year, cytogenetics (unfavorable, favorable)	1	Race/ethnicity	Age, sex, marital status, distance to nearest transplant center, dx year, cytogenetics (unfavorable, favorable), race/ethnicity, nSES	n/a	n/a	n/a	n/a	n/a	n/a	ALL ↑ nSES ↑ chemotherapy ↑ nSES ↑ HCT utilization AML ↑ nSES ↑ chemotherapy ↑ nSES ↑ HCT utilization	Q1 = lowest nSES; Q5 = Ref ALL Chemotherapy: Q1 (lowest nSES) RR 0.95 (0.90-0.99) Q2 RR 0.92 (0.87-0.97) AML Chemotherapy: Q1 (lowest nSES) RR 0.89 (0.84-0.94) Q2 RR 0.89 (0.85-0.93) Q3 RR 0.91 (0.87-0.95) Q4 RR 0.91 (0.87-0.95) ALL HCT: Q1 (lowest nSES) RR 0.63 (0.47-0.84) Q2 RR 0.71 (0.54-0.94) Q3 RR 0.69 (0.53-0.91) AML HCT: Q1 (lowest nSES) RR 0.52 (0.43-0.64) Q2 RR 0.60 (0.51-0.71) Q3 RR 0.7…	n/a	n/a	n/a	YY; checked by KAS
Johnson Index	Johnson et al. 2016	The Effects of Residential Segregation and Neighborhood Characteristics on Surgery and Survival in Patients with Early-Stage Non-Small Cell Lung Cancer.	27197137	Georgia	No	Census tract	N=8,322 non-small cell lung cancer patients from Georgia Comprehensive Cancer Registry 2000-2009	55% Male 45% Female	83% NHW 18% NHB	Cross-Sectional	Lung	n/a	n/a	n/a	Receipt of surgery	Early stage non-small cell lung cancer survival	1	age, sex, tumor grade	1	Race	SURGERY: age, sex, grade, random census tract effect, place of residence, education, elderly concentration SURVIVAL: place of residence, educational attainment, elderly concentration, deprivation, age, sex, tumor grade, random census tract effect, and surgery.	n/a	n/a	n/a	n/a	n/a	n/a	White: ↑ nSES ↑ Surgery Black/African American: ↑ nSES ↑ Surgery	Surgery: White Q1 (highest nSES) = ref Q2 AOR 0.85 (0.73-0.98) Q3 nonsignificant Q4 AOR 0.72 (0.58-0.89) Surgery: Black/African American Q1 (highest SES) = ref Q2 AOR 0.54 (0.32–0.91) Q3 AOR 0.47 (0.29–0.75) Q4 AOR 0.51 (0.32–0.82)	White: No association Black/African American: No association	n/a	n/a	YY; checked by KAS
Concentrated Disadvantage (6 variables) and Concentrated Affluence	Joslin et al. 2014	The effect of neighborhood-level socioeconomic status on racial differences in ovarian cancer treatment in a population-based analysis in Chicago.	25173584	Illinois	No	census tract	N=2,766 NHW and NHB ovarian cancer cases diagnosed 1995–2009 in Cook County, Illinois	100% Female	81% NHW 19% NHB	Cross-Sectional	Ovarian	n/a	n/a	n/a	1) Receipt of debulking surgery 2) Receipt of any surgery 3) Receipt of multi-agent chemotherapy 4) Receipt of any chemotherapy	n/a	1	Age, stage at diagnosis, tumor grade, and year of diagnosis	0	n/a	Age, stage at dx, grade, year of dx, concentrated affluence, concentrated disadvantage, nested by census tract for each tx outcome, adjusted by outcome-specific covariates significant in each final multivariable logical regression model	n/a	n/a	n/a	n/a	n/a	n/a	[Results presented for Black/African American only] Concentrated Affluence ↑ nSES ↑ Any chemo ↑ nSES ↑ Multiagent chemo Any surgery: No association Debulking surgery: No association Concentrated Disadvantage Any chemo: no association Multi-agent chemo: No association Any surgery: No association Debulking surgery: No association	[ORs presented below for Black/African American model introducing concentrated affluence] Concentrated Affluence - Multi-agent chemotherapy OR 0.56 (0.45, 0.71) Concentrated Affluence - Any chemotherapy OR 0.58 (0.45, 0.74)	n/a	n/a	n/a	YY; checked by KAS
Yost Index	Keegan et al. 2010	The influence of nativity and neighborhoods on breast cancer stage at diagnosis and survival among California Hispanic women.	21050464	California	No	census block group	N=37,695 Hispanic women diagnosed from 1988 to 2005 with invasive breast cancer from the California Cancer Registry	100% Female	100% Hispanic	Cross-Sectional	Breast	n/a	n/a	Breast cancer stage at diagnosis	n/a	Breast cancer survival	1	age at dx, year of dx	0	n/a	Age at diagnosis, year of diagnosis, either neighborhood SES	n/a	n/a	n/a	n/a	↑ nSES ↓ Advanced-stage diagnosis	Distant vs. local: Q5 (highest nSES) = Ref Q4 nonsignificant Q3 OR 1.11 (1.03-1.20) Q2 OR 1.21 (1.12-1.30) Q1 OR 1.34 (1.24-1.45)	n/a	n/a	Hispanic: ↑ nSES ↑ Survival	Survival: Q5 (highest nSES) = Ref Q4 nonsignificant Q3 HR 1.10 (1.01-1.21) Q2 HR 1.19 (1.09-1.30) Q1 HR 1.31 (1.20-1.43)	n/a	YY; checked by KAS
Yost Index	Keegan et al. 2010	Breast cancer incidence patterns among California Hispanic women: differences by nativity and residence in an enclave.	20447917	California	No	Census tract	N=35,134 Hispanic breast cancer cases from CCR diagnosed 1988-2004	100% Female	100% Hispanic	Cross-Sectional	Breast	Breast cancer incidence	n/a	Breast cancer stage at diagnosis	n/a	n/a	1	Age	0	n/a	Adjusted for age	Hispanic Females: ↑ nSES ↑ Incidence	[RRs presented; Q1 (lowest nSES) = ref] Q2 RR 1.22 (1.16-1.28) Q3 RR 1.33 (1.26-1.41) Q4 RR 1.56 (1.47-1.65) Q5 (highest) RR 1.79 (1.68-1.92)	n/a	n/a	↑ nSES ↑ localized disease; ↑ nSES ↑ regional/distant disease	[RRs presented; Q1 (lowest nSES) = ref] Localized Disease at Dx Q2 RR 1.34 (1.25-1.44) Q3 RR 1.49 (1.38-1.61) Q4 RR 1.82 (1.68-1.97) Q5 (highest) RR 2.22 (2.03-2.43) Regional/Distant Disease at Dx Q2 RR 1.10 (1.02-1.19) Q3 RR 1.18 (1.08-1.28) Q4 RR 1.35 (1.23-1.47) Q5 (highest) RR 1.44 (1.29-1.60)	n/a	n/a	n/a	n/a	Results presented by combined nSES/enclave status but only results for nSES alone are presented in our review	YY; checked by KAS
Yost Index	Keegan et al. 2014	Neighborhood influences on recreational physical activity and survival after breast cancer.	25088804	California (SF bay area)	No	Census block group	N=4,345 women diagnosed with breast cancer (1995-2008) from two population-based studies	100% Female	38% Hispanic 24% NHW 23% NHB 15% API	Cross-Sectional	Breast	n/a	n/a	n/a	n/a	Breast cancer survival	1	See Models	1	Race, education	Base model: age at dx, study, race/ethnicity, AJCC stage, clustering by block group Fully Adjusted Model: Base + grade, ERPR status, marital status, education, hx of benign breast disease, years since last full-term pregnancy, pre-dx use of oral contraception, pre-dx menopausal hormone therapy use, alcohol intake, pre-dx BMI, surgery type, chemo, 1st subsequent primary tumor, 2nd subsequent prima…	n/a	n/a	n/a	n/a	n/a	n/a	n/a	n/a	No association	n/a		YY; checked by KAS
Yost Index	Keegan et al. 2015	Racial/ethnic and socioeconomic differences in short-term breast cancer survival among women in an integrated health system.	25790426	California	No	Census block group	N=6,262 women with invasive breast cancer from CCR diagnosed 2004-2007	100% Female	68% NHW 11% Hispanic 13% API 8% NHB	Cross-Sectional	Breast	n/a	n/a	n/a	n/a	Breast cancer survival	1	age, marital status, stage, subtype, tumor size, lymph node involvement, grade, surgery, radiation therapy, endocrine therapy, type of chemotherapy, CCI	1	Race	Base: age, marital status at dx Model 1: base + stage, clustered by census block, subtype (low-risk, endocrine positive; higher risk, endocrine positive; HER2-positive, endocrine negative; triple negative, unclassified), tumor size, lymph node involvement, grade Model 2: 1+ surgery, radiation therapy, endocrine therapy, type of chemotherapy Model 3: 2+ Charlson Comorbidity Index	n/a	n/a	n/a	n/a	n/a	n/a	n/a	n/a	Compared to White/↑ SES: Black/African American/↓ SES ↓ survival Black/African American/↑ SES: No association Hispanic/↑ SES: No association Hispanic/↓ SES: No association Asian/Pacific Islander/↑ SES: No association Asian/Pacific Islander/↓ SES: No association Other/↑ SES: No association Other/↓ SES: No association	[White/high nSES = ref] Black/African American/low nSES: HR 2.13 (1.47, 3.09)	n/a	YY; checked by KAS
Yost Index	Keegan et al. 2015	Sociodemographic disparities in differentiated thyroid cancer survival among adolescents and young adults in California.	25778795	California	No	Census block group	N=16,827 AYAs with thyroid cancer from CCR diagnosed 1998-2010	17% Male 83% Female	52% NHW 30% Hispanic 15% API 3% NHB 1% Unknown	Cross-Sectional	Thyroid	n/a	n/a	n/a	n/a	Thyroid cancer survival	1	Sex, age at dx, marital status, histology, stage at dx, year of dx, tumor size, tumor extension, lymph node dissection, subsequent cancer, total thyroidectomy, radioactive iodine, hormone therapy	1	Race, insurance status	Sex, age at dx, marital status, histology, stage at dx, year of dx, tumor size, tumor extension, lymph node dissection, subsequent cancer, total thyroidectomy, radioactive iodine, hormone therapy, race/ethnicity, urbanization level	n/a	n/a	n/a	n/a	n/a	n/a	n/a	n/a	Across gender: no association AYA Males: ↑ nSES ↑ Survival AYA Females: no association	Males: High nSES (Q3-5) = ref Low nSES (Q1-2) HR 3.11 (1.28–7.56)	n/a	YY; checked by KAS
Yost Index	Keegan et al. 2016	Impact of Treatment and Insurance on Socioeconomic Disparities in Survival after Adolescent and Young Adult Hodgkin Lymphoma: A Population-Based Study	26826029	California	No	Census block group	N=9,353 AYA Hodgkin lymphoma cases from CCR diagnosed 1988-2011	51% Male 49% Female	63% NHW 24% Hispanic 7% NHB 6% API	Cross-Sectional	Lymphoma	n/a	n/a	n/a	n/a	Hodgkin lymphoma survival	1	Sex, age at dx, year of dx, marital status, B symptoms, histology, stage at dx, combined modality therapy, subsequent cancer	1	Race/ethnicity, health insurance	Sex, age at dx, year of dx, marital status, B symptoms, histology, stage at dx, combined modality therapy, subsequent cancer, race/ethnicity, SES, health insurance, urbanization level, care rec'd at NCI-designated cancer center	n/a	n/a	n/a	n/a	n/a	n/a	n/a	n/a	↑ nSES ↑ Survival	Across Stage at Dx [Q5 (highest nSES) = ref] Q1 (lowest) HR 1.77 (1.34–2.33) Q2 HR 1.52 (1.17–1.97) Q3 HR 1.54 (1.20–1.99) Q4 HR 1.17 (0.90–1.51)	The paper also presented associations between nSES and survival stratified by stage at diagnosis, but those results are not included in this review	KAS; checked by AO
Yost Index	Kish et al. 2014	Racial and ethnic disparities in cancer survival by neighborhood socioeconomic status in Surveillance, Epidemiology, and End Results (SEER) Registries.	25417237	U.S.	Yes	Census tract	N=1,245,215 (n=266,439 lung,N=32,571 liver,N=62,371 kidney,N=213,274 CRC,N=357,078 prostate,N=313,482 breast) cancer cases from SEER-18, diagnosed 2002-2008	54% Male 46% Female	72% NHW 12% NHB 8% Hispanic 6% API 1% American Indian/Alaska Native 1% Unknown	Cross-Sectional	Lung, liver, kidney, CRC, prostate, breast	n/a	n/a	n/a	n/a	Lung, liver, renal, colorectal, prostate, breast cancer survival	1	Stage, age, sex, surgery, radiation	1	Race/ethnicity	Stage, age, sex, surgery, radiation	n/a	n/a	n/a	n/a	n/a	n/a	n/a	n/a	Lung White: ↑ nSES ↑ Survival Black/African American: ↑ nSES ↑ Survival Asian/Pacific Islander: ↑ nSES ↑ Survival Hispanic: ↑ nSES ↑ Survival American Indian/Alaska Native: No association Liver White: ↑ nSES ↑ Survival Black/African American: ↑ nSES ↑ Survival Asian/Pacific Islander: ↑ nSES ↑ Survival Hispanic: ↑ nSES ↑ Survival American Indian/Alaska Native: No association Kidney White: ↑ nSES ↑…	All p's<.05 Lung White: Q1 (lowest nSES) Relative HR 15.3; Q5 22.4 Black/African American: Q1 14.2; Q5 19.5 Asian/Pacific Islander: Q1 19.4; Q5 22.0 Hispanic: Q1 14.8; Q5 22.3 Liver White: Q1 13.7; Q5 20.9 Black/African American: Q1 11.5; Q5 29.0 Asian/Pacific Islander: Q1 17.0; Q5 33.8 Hispanic: Q1 16.6; Q5 25.8 Kidney White: Q1 68.5; Q5 76.6 CRC White: Q1 61.4; Q5 68.2 Black/African American: Q…	n/a	YY; checked by KAS
Yost Index	Ladabaum et al. 2014	Colorectal cancer incidence in Asian populations in California: effect of nativity and neighborhood-level factors.	24492754	California	No	Census tract	N=169,963 Asian and NHW CRC cases from CCR 1990-2004	51% Male 49% Female	90% NHW 10% API	Cross-Sectional	CRC	Colorectal cancer incidence	n/a	n/a	n/a	n/a	1	Age	0	n/a	Adjusted for age	White Across Gender: ↑ nSES ↓ Incidence Asian/Pacific Islander Across Gender: ↑ nSES ↓ Incidence	[IRRs reported below; Q1 (lowest nSES) = ref] White Q2 IRR 0.80 (0.77–0.83); p < 0.0001 Q3 IRR 0.74 (0.71–0.76); p < 0.0001 Q4 IRR 0.73 (0.7 –0.76); p < 0.0001 Q5 (highest) IRR 0.69 (0.67–0.71); p < 0.0001 Asian/Pacific Islander Q2 IRR 0.86 (0.79–0.94); p < 0.001 Q5 (highest) IRR 0.85 (0.78–0.93); p < 0.001	n/a	n/a	n/a	n/a	n/a	n/a	n/a	n/a	Results also presented by combined nSES/enclave status for Asian/Pacific Islander but only results for nSES alone are presented in our review	YY; checked by KAS
Lian Index	Lian et al. 2011	Geographic variation in colorectal cancer survival and the role of small-area socioeconomic deprivation: a multilevel survival analysis of the NIH-AARP Diet and Health Study Cohort.	21836166	6 US states (California, Florida, Louisiana, New Jersey, North Carolina, and Pennsylvania) or 2 metropolitan areas (Atlanta, Georgia; Detroit, Michigan)	Yes	Census tract	N=7,024 primary CRC cases identified through The NIH-AARP Diet and Health Study is a prospective cohort study (followed 1995-2004)	68% Male 32% Female	92% NHW 8% Other	Cross-Sectional	CRC	n/a	n/a	n/a	n/a	Colorectal cancer survival	1	See Models	1	Race, education	Different models adjusted for: Type of treatment, age, sex, CRC site, stage, grade, BMI, comorbidity, physical activity, smoking, alcohol consumption, Mediterranean dietary pattern, self-rated health conditions, marital status	n/a	n/a	n/a	n/a	n/a	n/a	n/a	n/a	No association	n/a		YY; checked by KAS
Lian Index	Lian et al. 2014	Neighborhood socioeconomic deprivation, tumor subtypes, and causes of death after non-metastatic invasive breast cancer diagnosis: a multilevel competing-risk analysis.	25234843	Missouri	No	Census tract	N=3,312 women diagnosed with non-metastatic breast cancer 1999 to 2010	100% Female	75% White 22% Black 2% Other	Cross-Sectional	Breast	n/a	n/a	n/a	n/a	Non-metastatic invasive breast cancer survival	1	Age at dx, marital status, tumor characteristics (stage, grade, tumor subtype), comorbidity, treatments, alcohol use, smoking	1	Race, type of insurance	Survival only: Age, race, marital status, health insurance coverage, tumor stage, tumor grade, comorbidity, hormone therapy, trastuzumab therapy, chemotherapy, radiotherapy, type of surgery, alcohol use, and smoking status	n/a	n/a	n/a	n/a	n/a	n/a	n/a	n/a	No association	n/a	Diagnosis and Treatment are also presented by nSES quartile but not in a regression analysis (ran chi-square). These results are not presented here.	YY; checked by KAS
Social Deprivation Index	Liaw et al. 2018	Living in "Cold Spot" Communities Is Associated with Poor Health and Health Quality.	29743218	Virginia	No	Census tract	N=152,962 patients seen at 12 practices in the VA Ambulatory Care Outcomes Research Network 2012-2014	Not reported	Not reported	Cross-Sectional	CRC, cervical, Prostate	n/a	Colon, cervical, and prostate cancer screening	n/a	n/a	n/a	1	Age, gender	1	Race/ethnicity	Age, gender, race, and ethnicity	n/a	n/a	Colon cancer: ↑ nSES ↑ Screening Cervical cancer: ↓ nSES ↑Screening Prostate cancer: No association	CRC: 0.89 (0.83–0.95) Cervical: 1.18 (1.11–1.24) (p<.05)	n/a	n/a	n/a	n/a	n/a	n/a	Results are presented in terms of "cold spots", which are defined as census tracts with worse income, education, and composite deprivation (SDI). We are reporting only on the SDI cold spots here because that is the composite measure of nSES	YY; checked by KAS
Messer SES Index	Major et al. 2010	Neighborhood socioeconomic deprivation and mortality: NIH-AARP diet and health study.	21124858	6 US states (California, Florida, Louisiana, New Jersey, North Carolina, and Pennsylvania) or 2 metropolitan areas (Atlanta, Georgia; Detroit, Michigan)	Yes	Census tract	N=233,205 men and 176,570 women recruited to NIH-AARP Diet & Health Study 1995–1996. Deaths were identified through December 2005	57% Male 43% Female	Not reported	Cross-Sectional	General cancer	n/a	n/a	n/a	n/a	Cancer survival	1	Age, marital status, fam hx of cancer, BMI, smoking, physical activity, self-reported health status, vitamin/mineral use, menopausal hormone use (women only), alcohol intake, diet (red meat, white meat, fruit, vegetables),	1	Education, race/ethnicity	age, education, race/ethnicity, marital status, family history of cancer (for cancer mortality only), body mass index, smoking , vigorous physical activity, self-reported health status, vitamin or mineral use, menopausal hormone use (for women only), total energy intake, alcohol intake, intakes of red meat, white meat, fruits, and vegetables	n/a	n/a	n/a	n/a	n/a	n/a	n/a	n/a	Male: ↑ nSES ↑ Survival Female: No association	Males: Q1 (highest nSES) = ref Q2 nonsignificant Q3 HR 1.07 (1.01-1.14) Q4 HR 1.10 (1.03-1.18) Q5 1.09 (1.00-1.20) p-trend = .006	n/a	YY; checked by KAS
Messer SES Index	Major et al. 2012	Socioeconomic status, healthcare density, and risk of prostate cancer among African American and Caucasian men in a large prospective study.	22674292	Multiple: CA, FL, LA, NJ, NC, PA, GA, MI	Yes	Census tract	N=279,941 Caucasian and Black/African American males from NIH-Black/African AmericanRP Diet & Health Study, recruited 1995-1996	100% Male	97% White 3% Black	Cross-Sectional	Prostate	Prostate cancer incidence	n/a	Advanced prostate cancer	n/a	n/a	1	Age, marital status, fam hx of prostate cancer, hx of diabetes, smoking status, BMI, overall health status, alcohol consumption	1	Education	One model: Age, education, marital status, family history of prostate cancer, history of diabetes, smoking, perceived health status, BMI, alcohol	Black/African American Males: No association White Males: ↑ nSES ↓ Risk	[HRs reported below; Q1 (lowest nSES) = ref] Any Prostate Cancer - Caucasians; p-trend<.01 Q2 HR 0.94 (0.92-0.97) Q3 (highest nSES) HR 0.89 (0.85-0.93)	n/a	n/a	Advanced prostate cancer Black/African American: No association White: No association	n/a	n/a	n/a	n/a	n/a	n/a	YY; checked by KAS
Yost Index	Martinez et al. 2017	Contribution of clinical and socioeconomic factors to differences in breast cancer subtype and mortality between Hispanic and non-Hispanic white women.	28698973	California	No	Census block group	N=29,626 Hispanic and 99,862 NHW female invasive breast cancer cases from the CCR diagnosed 2004-2014	100% Female	77% NHW 23% Hispanic	Cross-Sectional	Breast	n/a	n/a	Breast cancer hormone receptor status	n/a	Breast cancer survival	1	Age, dx year, marital status, tumor subtype, clinical variables (stage, grade, histology, node status)	0	n/a	Cancer Type: Model 1: age and year Model 2: age and nSES Survival: Model 1: Year of dx, age, mar stat Model 2: 1 + tumor subtype Model 3: 1 + stage, grade, histology Model 4: 1 + nSES and insurance Model 5: 4 + tumor subtype, stage, grade, histology	n/a	n/a	n/a	n/a	nSES does not account for racial disparities in tumor type (hormone receptor status) for Hispanic Females (no association)	n/a	n/a	n/a	nSES is a factor in BrCa mortality disparities for Hispanic vs. White Females	Original MRR 1.24 (1.19–1.28) decreased to 1.01 (0.97–1.05) when nSES was introduced into model	Directionality of relationship between nSES and mortality is not explored.	YY; checked by KAS
Mojica Index	Mojica et al. 2015	The Relationship between Neighborhood Immigrant Composition, Limited English Proficiency, and Late-Stage Colorectal Cancer Diagnosis in California.	26504808	California	No	census tract	N=36,030 CRC patients from CCR diagnosed 2005-2007	56% Male 44% Female	66% NHW 15% Hispanic 12% API 7% NHB 1% Other	Cross-Sectional	CRC	n/a	n/a	Colorectal cancer stage at diagnosis	n/a	n/a	1	Age, sex, marital status	1	Race/ethnicity, health insurance status	Age, sex, marital status, insurance status, % limited English proficiency, % recent immigrants, % neighborhood deprivation, median household income, race/ethnicity	n/a	n/a	n/a	n/a	Late-Stage Diagnosis: All races: No association White: No association Hispanic: No association Black/African American: No association Asian/Pacific Islander: No association	n/a	n/a	n/a	n/a	n/a	n/a	YY; checked by KAS
Palmer Index	Palmer et al. 2012	Individual and neighborhood socioeconomic status in relation to breast cancer incidence in African-American women.	23171873	Multiple: NY, CA, IL, GA, NJ, VA, MA, Washington DC	Yes	Census block group	N=55,896 women from Black Women's Health Study 1995-2007 (followed through 2009)	100% Female	100% Black	Cross-Sectional	Breast	Breast cancer incidence	n/a	Breast cancer hormone receptor status	n/a	n/a	1	Age, time period, parity, age at first birth, lactation, age at menarche, fam hx of brca, oral birth control use, age at menopause, menopausal female hormone use, body mass index, vigorous exercise, alcohol consumption, mammography use within the previous 2 years	1	Education	Age, time period, parity, age at first birth, individual SES (education), lactation, age at menarche, fam hx of bc, oral birth control use, age at menopause, menopausal female hormone use; body mass index; vigorous exercise; alcohol consumption; geographic region; and mammography use within the previous 2 years	Black/African American Females: No association	n/a	n/a	n/a	ER+: No association in Black/African American females ER-: No association in Black/African American females	n/a	n/a	n/a	n/a	n/a	n/a	YY; checked by KAS
Yost Index	Patel et al. 2013	How do social factors explain outcomes in non-small-cell lung cancer among Hispanics in California? Explaining the Hispanic paradox.	23960183	California	No	Census block group	N=14,280 Hispanic patients with non-small-cell lung cancer (NSCLC) from CCR diagnosed 1998-2007	59% Male 41% Female	100% Hispanic	Cross-Sectional	Lung	n/a	n/a	n/a	n/a	Non-small-cell lung cancer survival	1	Age, sex, marital status, year of dx, stage, histology, surgery, radiation, chemo	0	n/a	Age, sex, marital status, year of dx, stage, histology, surgery, radiation, chemo, SES, enclave	n/a	n/a	n/a	n/a	n/a	n/a	n/a	n/a	Hispanic: No association	n/a	Only combined nSES/enclave presented, but survival rates looked consistent. Compared foreign-born to US-born Hispanic and regardless of nSES, foreign-born survival was better	KAS; checked by AO
Yang Index	Patel et al. 2017	Lung cancer incidence trends in California by race/ethnicity, histology, sex, and neighborhood socioeconomic status: An analysis spanning 28 years.	28625626	California	No	Census tract	N=231,205 lung cancer cases from CCR, 1988-1992, 1998-2002, 2008-2012	45% Male 55% Female	76% NHW 8% NHB 8% Hispanic 8% NH-API 1% Other/Unknown	Longitudinal	Lung	Lung cancer incidence	n/a	n/a	n/a	n/a	1	Age	0	n/a	Adjusted for age	1988-1992 White Males: ↑ nSES ↓ Incidence Black/African American Males: ↑ nSES ↓ Incidence Hispanic Males: ↑ nSES ↑ Incidence Asian/Pacific Islander Males: ↑ nSES ↓ Incidence White Females: ↑ nSES ↓ Incidence Black/African American Females: No association Hispanic Females: ↑ nSES ↑ Incidence Asian/Pacific Islander Females: No association 1998-2002 White Males: ↑ nSES ↓ Incidence Black/African Ame…	ALL LUNG White Males (1988-1992) Tertile 1 (Low nSES) Rate 118.0 (115.7-120.3) Tertile 2 Rate 93.2 (91.7-94.8) Tertile 3 (High nSES) Rate 70.5 (69.1-71.9) Black/African American Males (1988-1992) Tertile 1 (Low nSES) Rate 131.9 (126.5–137.4) Tertile 2 Rate 123.7 (114.4–133.5) Tertile 3 (High nSES) Rate 119.0 (105.9–133.3) Hispanic Males (1988-1992) Tertile 1 (Low nSES) Rate 47.8 (45.3–50.4) Terti…	n/a	n/a	n/a	n/a	n/a	n/a	n/a	n/a		YY; checked by KAS
Concentrated Disadvantage (6 variables) and Concentrated Affluence	Peterson et al. 2014	The association between neighborhood socioeconomic status and ovarian cancer tumor characteristics.	24532025	Illinois	No	census tract	N=581 women diagnosed with epithelial ovarian cancer in Cook County, Illinois 1994-1998	100% Female	83% White 17% Black	Cross-Sectional	Ovarian	n/a	n/a	1) Ovarian cancer stage at diagnosis 2) Ovarian cancer grade	n/a	n/a	1	Age	1	Race	Adjusted for age and race	n/a	n/a	n/a	n/a	Disadvantage (Later stage): No association Disadvantage (Higher grade): ↑ nSES ↓ Higher Grade Affluence (Later stage): ↑ nSES ↓ Late stage disease Affluence (Higher grade): No association	[Prevalence differences reported below for higher vs. lower nSES] Disadvantage – Higher grade; p=.03 PD 0.16 (0.03, 0.27) Disadvantage – Surgical debulking; p=.05 PD 0.17 (0.01, 0.31) Affluence – Later Stage; p=.004 PD -0.15 (-0.26, -0.05) Affluence – Surgical debulking; p=.03 PD -0.12 (-0.24, -0.02)	n/a	n/a	n/a	n/a	Study also looked at suboptimal debulking, but this is not reported in our review as we defined diagnosis outcomes as stage, grade, aggressiveness, or hormone receptor status	YY; checked by KAS
Reitzel Index	Reitzel et al. 2012	Neighborhood deprivation and clinical outcomes among head and neck cancer patients.	22445028	Texas and Louisiana	Yes	Census tract	N=1,151 patients with squamous cell cancer of the head & neck seen at the University of Texas MD Anderson Cancer Center, enrolled 1996-2009	77% Male 23% Female	82% NHW 18% Other	Cross-Sectional	Head & neck	n/a	n/a	n/a	n/a	Head and neck cancer survival	1	Age, sex, smoking status, cancer site, cancer stage, treatment approach (single modality vs. multiple modalities)	1	Race, income	Age, sex, race/ethnicity, income, smoking, cancer site, stage, treatment approach	n/a	n/a	n/a	n/a	n/a	n/a	n/a	n/a	No association	n/a	n/a	YY; checked by KAS
Neighborhood Deprivation Index	Sanderson et al. 2018	Neighbourhood deprivation and lung cancer risk: a nested case-control study in the USA	30206077	AL, AR, FL, GA, KY, LA, MS, NC, SC, TN, VA, WV	Yes	Census block group	N=1,334 white and African American cases andN=5,315 controls recruited to the Southern Community Cohort Study 2002-2009	52% Male 48% Female	64% Black 36% White	Cross-Sectional	Lung	Lung cancer incidence	n/a	n/a	n/a	n/a	1	Smoking status, COPD, exposure to second-hand smoke	1	annual household income, education level, health insurance coverage and NPB occupational status score	Smoking status, chronic obstructive pulmonary disease, exposure to secondhand smoke, annual household income, education level, health insurance coverage and NPB occupational status score	Overall (across race/gender): No association White Males: No association Black/African American Males: No association overall (Quartile 3 was significant) White Females: No association Black/African American Females: No association	[Q1 (highest nSES) = ref] Black/African American Males: Q3 significant, p-trend=0.11 Q2 OR 1.14 (0.80-1.63) Q3 OR 1.49 (1.05-2.12) Q4 OR 1.26 (0.89-1.79)	n/a	n/a	n/a	n/a	n/a	n/a	n/a	n/a	Also stratified results by smoking status, and those results are not reported here.	KAS; checked by YC
Yost Index	Schupp 2014	Immigration factors and prostate cancer survival among Hispanic men in California: does neighborhood matter?	24477988	California	No	Census block group	N=35,427 Hispanic men diagnosed with invasive prostate cancer from CCR diagnosed 1995-2008	100% Male	100% Hispanic	Cross-Sectional	Prostate	n/a	n/a	n/a	n/a	Prostate cancer survival	1	Age, dx year, marital status, grade, surgery, radiotherapy, hormone therapy	0	n/a	Age, dx year, marital status, grade, surgery, radiotherapy, hormone therapy, SES	n/a	n/a	n/a	n/a	n/a	n/a	n/a	n/a	Hispanic: ↑ nSES ↑ Survival	Across enclaves: High nSES = ref Low nSES HR 1.13 (1.05-1.22)	Results also presented by combined nSES/enclave status but only results for nSES alone are presented in our review	YY; checked by KAS
Yost Index	Shariff-Marco et al. 2014	Impact of neighborhood and individual socioeconomic status on survival after breast cancer varies by race/ethnicity: the Neighborhood and Breast Cancer Study.	24618999	California (SF bay area)	No	Census block group	N=4,369 female breast cancer patients diagnosed 1995-2008 in the Neighborhood and Breast Cancer (NABC) study	100% Female	38% Hispanic 24% NHW 23% NHB 15% API	Cross-Sectional	Breast	n/a	n/a	n/a	n/a	Breast cancer survival	1	See Models	1	Education	Base model: age at dx, study eligibility, tumor characteristics (node involvement, histology, histologic grade, ERPR status), treatment (type of surgery, radiation, chemo), subsequent primary tumors (1st and 2nd), days between dx and first subsequent tumor, days between dx date and first and second subsequent tumors, AJCC stage 1) Reproductive factor model: Base + benign breast disease, years sin…	n/a	n/a	n/a	n/a	n/a	n/a	n/a	n/a	Asian/Pacific Islander: ↑ nSES ↑ Survival White: No association Black/African American: No association Hispanic: No association	Consistent across several models Education/nSES model: Q5 (highest nSES) = ref 1.00 (reference) Q4 HR 2.55 (1.42–4.58) Q3 HR 2.78 (1.36–5.71) Q2-1 (collapsed) HR 3.91 (1.72–8.91) SES/Reproductive factor model: Q5 (highest nSES) = ref Q4 HR 2.41 (1.33–4.37) Q3 HR 2.58 (1.19–5.56) Q2-1 (collapsed) HR 3.98 (1.78–8.92) SES/Marital status model Q5 (highest nSES) = ref Q4 HR 2.41 (1.33-4.37) Q3 HR 2.64…	n/a	YY; checked by KAS
Yost Index	Shariff-Marco et al. 2015	Intersection of Race/Ethnicity and Socioeconomic Status in Mortality After Breast Cancer	26072260	California	No	Census block group	N=9,372 women with breast cancer from California Breast Cancer Survivorship Consortium diagnosed 1993-2007	100% Female	48% NHW 19% Hispanic 19% NHB 14% API	Cross-Sectional	Breast	n/a	n/a	n/a	n/a	Breast cancer survival	1	age at diagnosis, year of diagnosis, CCR region, tumor characteristics (histology, grade, ER/PR status, nodal involvement, tumor size), subsequent tumors, chemotherapy, radiation, surgery, parity, marital status, smoking status, alcohol intake, BMI, hypertension, diabetes	0	n/a	Base: age at diagnosis, year of diagnosis, CCR region, tumor characteristics (histology, grade, ER/PR status, nodal involvement, tumor size), and subsequent tumors Model 1: Base + chemotherapy, radiation and surgery Model 2: 1 + parity, marital status, smoking status, alcohol intake, BMI Model 3: 2 + hypertension and diabetes Model 4: 3 + hospital SES	n/a	n/a	n/a	n/a	n/a	n/a	n/a	n/a	Black/African American: ↑ education/↓ nSES: ↓ Survival ↓ education/↑ nSES: ↓ Survival ↑ education/↑ nSES: No association ↓ education/↓ nSES: No association Hispanic: ↓ education/↑ nSES: ↑ Survival ↑ education/↑ nSES: No association ↓ education/↓ nSES: No association ↑ education/↓ nSES: No association White: ↓ education/↑ nSES: No association ↑ education/↑ nSES: No association ↓ education/↓ nSES: …	White/high edu/high nSES = ref Black/African American/high edu/low nSES HR 1.37 (1.07-1.75) Black/African American/low edu/high nSES HR 1.55 (1.01-2.37) Hispanic low edu/high nSES HR 0.68 (0.47–0.98)	Results for combined nSES/education are presented in our review because nSES alone was not examined in the paper	YY; checked by KAS
Material Deprivation Index	Simon et al. 2012	Racial differences in the use of adjuvant chemotherapy for breast cancer in a large urban integrated health system.	22690339	Michigan	No	census tract	N=2,234 AA and white women diagnosed with invasive, nonmetastatic breast cancer between 1996-2005	100% Female	67% White 33% Black	Cross-Sectional	Breast	n/a	n/a	n/a	1) Receipt of adjuvant chemotherapy 2) Time to adjuvant chemotherapy	n/a	1	Age, tumor size, lymph node positivity, hormone receptor status, tumor grade, comorbidity	1	Race, insurance status	race, age, tumor size, node status, hormone receptor status, grade, comorbidities, deprivation, insurance	n/a	n/a	n/a	n/a	n/a	n/a	↑ nSES ↓ Time to Treatment Receipt of chemotherapy: No association	[Adjusted OR presented below; highest nSES = ref] AOR time to Treatment 1.23 (1.08, 1.41)	n/a	n/a	n/a	YY; checked by KAS
Yost Index	Tao et al. 2014	Socioeconomic disparities in mortality after diffuse large B-cell lymphoma in the modern treatment era.	24705494	California	No	Census block group	N=33,032 Diffuse large B-cell lymphoma patients from CCR diagnosed 1988-2009	53% Male 47% Female	67% NHW 18% Hispanic 11% API 4% NHB	Longitudinal	large B-cell lymphoma	n/a	n/a	n/a	n/a	Lymphoma survival	1	Age at diagnosis, marital status, diagnostic period, “B” symptoms, nodal status, chemotherapy, radiation therapy, sex	1	Race/ethnicity	Age at diagnosis, marital status, diagnostic period, “B” symptoms, nodal status, chemotherapy, radiation therapy, sex, race/ethnicity, SES, urbanicity, NCI-designated hospital	n/a	n/a	n/a	n/a	n/a	n/a	n/a	n/a	↑ nSES ↑ Survival	Across dx year, stage, dx age, marital status: Q5 (highest nSES) = ref Q4 HR 1.07 (1.02-1.13) Q3 HR 1.12 (1.06-1.18) Q2 HR 1.23 (1.16-1.30) Q1 HR 1.24 (1.16-1.32); p-trend <.01	Association between mortality and also nSES presented separately for 1988-2000 and 2001-2009 but the assocation was consistent for both periods	YY; checked by KAS
Yost Index	Tao et al. 2014	Colorectal cancer mortality among Hispanics in California: differences by neighborhood socioeconomic status and nativity.	25042119	California	No	Census block group	N=33,146 Hispanic individuals diagnosed with CRC from 1988 through 2010	54% Male 46% Female	100% Hispanic	Cross-Sectional	CRC	n/a	n/a	n/a	n/a	Colorectal cancer survival	1	year of dx, age at dx, sex, nativity, grade, tumor size, 1st course tx (surg, chemo, rad)	1	Nativity	Year of diagnosis, age at diagnosis, sex, nativity, tumor grade, tumor size, and first course of treatment (surgery, chemotherapy, and radiotherapy), nSES, hispanic enclave; clustering effect by block group	n/a	n/a	n/a	n/a	n/a	n/a	n/a	n/a	Hispanic: ↑ nSES ↑ Survival	Overall survival: Q5 (highest nSES) = ref Q4 nonsignificant Q3 HR 1.17 (1.06-1.30) Q2 HR 1.12 (1.01-1.25) Q1 HR 1.16 (1.03-1.30); p-trend = .0172	Paper also stratified results by stage at diagnosis and nativity, but those results are not included in this review	YY; checked by KAS
Yost Index	Tao et al. 2015	Breast Cancer Mortality in African-American and Non-Hispanic White Women by Molecular Subtype and Stage at Diagnosis: A Population-Based Study	25969506	California	No	Census block group	N=103,498 breast cancer patients from CCR diagnosed 2005-2012	100% Female	91% NHW 9% African American	Cross-Sectional	Breast	n/a	n/a	n/a	n/a	Breast cancer survival	1	Age at diagnosis, marital status, tumor grade, tumor size, lymph node involvement, surgery, chemotherapy, radiotherapy	0	n/a	Adjusted for age at diagnosis, marital status, tumor grade, tumor size, lymph node involvement, surgery, chemotherapy, radiotherapy	n/a	n/a	n/a	n/a	n/a	n/a	n/a	n/a	[For all stages] HR+/HER2-: No association HR+/HER2+: No association HR-/HER2+: No association Triple Negative: No association	n/a	Only looked at results for all stages. Results in paper stratified by hormone receptor status.	KAS; checked by YC
Yost Index	Tao et al. 2016	Occurrence and outcome of de novo metastatic breast cancer by subtype in a large, diverse population.	27496200	California	No	census block group	N=6,268 de novo metastatic andN=118,817 stage I-III breast cancer cases from the CCR diagnosed 2005-2011	100% Female	63% NHW 18% Hispanic 12% API 6% NHB 1% Other	Cross-Sectional	Breast	n/a	n/a	Metastatic breast cancer by subtype	n/a	Metastatic breast cancer survival	1	Molecular subtype, age, year of dx, marital status at dx, LN involvement, tumor size, grade, histology, insurance status	1	Race/ethnicity	Molecular subtype, age, year of dx, race/ethnicity, marital status at dx, ER/PR status, LN involvement, tumor size, grade, histology, SES, insurance status	n/a	n/a	n/a	n/a	↑ nSES ↓ Metastatic Diagnosis	Stage I-III vs metastatic Q5 (highest nSES) = ref Q4-3 nonsignificant Q2 OR 1.18 (1.07-1.30) Q1 OR 1.20 (1.08-1.34)	n/a	n/a	↑ nSES ↑ Survival	Survival Q5 (highest nSES) = ref Q4-3 nonsignificant Q2 RH 1.25 (1.09-1.44) Q1 RH 1.33 (1.15-1.55)	This paper also looked at metastatic diagnosis associations stratified by hormone receptor status - those stratified results are excluded from this review; we have included overall metastatic cancer diagnosis only	YY; checked by KAS
Concentrated Disadvantage (6 variables)	Warnecke et al. 2019	Warnecke, R. B., et al. (2019). "Multilevel Examination of Health Disparity: The Role of Policy Implementation in Neighborhood Context, in Patient Resources, and in Healthcare Facilities on Later Stage of Breast Cancer Diagnosis." Cancer Epidemiol Biomarkers Prev 28(1): 59-66.	30352817	Illinois	No	Census tract	N=989 breast cancer patients diagnosed 2005-2008	100% Female	40% White 42% Black 18% Hispanic	Cross-Sectional	Breast	n/a	n/a	Breast cancer stage at diagnosis	n/a	n/a	1	Drive time to mammography, age, comorbidities, mammo within 2 years, disproportionate share facility, BICOE-accedited facility, visited more than one facility for dx, dx delayed >60 days, radiologic dx	1	Race/ethnicity, education, family income, having a regular doctor, insurance coverage	Neighborhood model (2): race/ethnicity, concentrated disadvantage, drive time to mammography Patient model (3): race/ethnicity, concentrated disadvantage, drive time to mammography, age, education, family income, regular doctor, comorbidities, insurance, mammo within 2 years Instutional model (4): race/ethnicity, concentrated disadvantage, drive time to mammography, age, education, family income,…	n/a	n/a	n/a	n/a	Overall: No association Black/African American: nSES influences odds of late stage diagnosis Hispanic: No association White: No association	When nSES is introduced into the model, for Black/African American: Designated MUA: OR changes from 1.650 (1.096-2.485) to 1.410 (0.856-2.321) Noneligible MUA: OR changes from 1.609 (1.008-2.570) to 1.357 (0.799-2.302)	n/a	n/a	n/a	n/a	The authors removed 2 variables from the index - % households receiving public assistance income and % Black	KAS; checked by YC
Messer SES Index	Warren Anderson et al. 2018	Associations Between Neighborhood Environment, Health Behaviors, and Mortality.	29254556	AL, AR, FL, GA, KY, LA, MS, NC, SC, TN, VA, WV	Yes	Census tract	N=77,896 white and African American participants recruited to the Southern Community Cohort Study 2002-2009 (N=31,454 males andN=46442 females)	41% Male 59% Female	69% African Ameerican 31% White	Cross-Sectional	General cancer	n/a	n/a	n/a	n/a	Cancer survival	1	Enrollment source, marital status, smoking status, alcohol intake, diet quality, physical activity, and sedentary time	1	Race, education, income, insurance status	Enrollment source, race, education, income, marital status, insurance status, smoking status, alcohol intake, diet quality, physical activity, and sedentary time	n/a	n/a	n/a	n/a	n/a	n/a	n/a	n/a	Male: No association Female: No association	n/a		YY; checked by KAS
Dubowitz Index	Watson et al. 2017	Racial Differences in Prostate Cancer Treatment: The Role of Socioeconomic Status.	28811730	Pennsylvania	No	census tract	N=2,194 men with prostate adenocarcinoma in the Philadelphia Area Prostate Cancer Access Study diagnosed 2012-2014	100% Male	80% NHW 16% NHB 3% Unknown	Cross-Sectional	Prostate	n/a	n/a	n/a	Receipt of definitive treatment for prostate cancer	n/a	1	Age, life expectancy, PSA, Gleason, stage, marital status	1	Education, employment, income	Marital status, age, life expectancy, PSA, gleason, stage, education, employment, income, nSES	n/a	n/a	n/a	n/a	n/a	n/a	↑ nSES ↑ Definitive Treatment	SES presented in quartiles; highest nSES significant: OR 1.57 (1.01, 2.42)	n/a	n/a	n/a	YY; checked by KAS
ICE - Income	Weise et al. 2019	The Impact of Neighborhood Economic and Racial Inequalities on the Spatial Variation of Breast Cancer Survival in New Jersey	31649136	New Jersey	No	Census tract	N=27,078 breast cancer patients diagnosed 2010-2014	100% Female	72% NHW 12% NHB 10% Hispanic 6% Non-Hispanic API 1% Non-Hispanic Other	Cross-Sectional	Breast	n/a	n/a	n/a	n/a	Breast cancer survival	1	age, stage at diagnosis, subtype, marital status	1	race/ethnicity, insurance	age, stage at diagnosis, subtype, race/ethnicity marital status, and insurance, neighborhood measures, and spatial effect	n/a	n/a	n/a	n/a	n/a	n/a	n/a	n/a	↑ nSES ↑ survival	[Highest nSES = ref] Q2 nonsignificant Q3 HR 1.12 (1.06-1.18) Q4 (lowest nSES) HR 1.29 (1.21-1.37)	n/a	KAS; checked by YC
Wheeler Index	Wheeler et al. 2017	Estimating an area-level socioeconomic status index and its association with colonoscopy screening adherence.	28594927	Multiple: MN & WI	Yes	Census tract & block group	N=205,755 patients from any of 78 Allina Health facilities 2010-2014	Not reported	Not reported	Cross-Sectional	CRC	n/a	Colonoscopy screening	n/a	n/a	n/a	1	Age, gender, tobacco use	1	Race/ethnicity	Age, gender, race, and ethnicity, tobacco use	n/a	n/a	↑ nSES ↑Screening	(OR for best fit model presented below) High nSES OR 1.172 (1.15, 1.19)	n/a	n/a	n/a	n/a	n/a	n/a	Study tested 5 nSES indices; all indices yielded significant positive association between nSES and screening; only results for best fit model are presented in the review	YY; checked by KAS
Yost Index	Wong et al. 2013	Incidence of non-small-cell lung cancer among California Hispanics according to neighborhood socioeconomic status	23399956	California	No	Census tract	N=74,179 lung cancer cases from California Cancer Registry (CCR) diagnosed 1998-2002	54% Male 46% Female	77% NHW 8% Hispanic 8% API 7% NHB	Cross-Sectional	Lung	Non-small-cell lung cancer incidence	n/a	n/a	n/a	n/a	1	Age	0	n/a	Adjusted for age	Females Hispanic: ↑ nSES ↑ Incidence White: ↑ nSES ↓ Incidence Black/African American; Asian/Pacific Islander; Across race/ethnicity: No association Males Across race/ethnicity: ↑ nSES ↓ Incidence Hispanic: ↑ nSES ↑ Incidence White: ↑ nSES ↓ Incidence Black/African American: ↑ nSES ↓ Incidence Asian/Pacific Islander: ↑ nSES ↓ Incidence	[Rate ratios presented below for Q2-Q5 (highest nSES); Q1=ref] Females Hispanic: Q2 RR 1.22 (1.10–1.36); Q3 RR 1.37 (1.22–1.53); Q4 RR 1.55 (1.37–1.75); Q5 RR 1.86 (1.62–2.13); all p’s<.05; p-trend=.001 White: Q2 RR 0.81 (0.78–0.85); Q3 RR 0.73 (0.70–0.77); Q4 RR 0.67 (0.64–0.71); Q5 RR 0.63 (0.60–0.66); all p’s<.05; p-trend=.011 Males Across race/ethnicity: Q2 RR 0.95 (0.92–0.98); Q3 RR 0.91 (0.…	n/a	n/a	n/a	n/a	n/a	n/a	n/a	n/a		KAS; checked by AO
Yost Index	Yin et al. 2010	Does socioeconomic disparity in cancer incidence vary across racial/ethnic groups?	20567897	California	No	Census tract & block group	N=376,158 mixed cancer cases from CCR diagnosed 1998-2002	49% Male 51% Female	48% NHW 33% Hispanic 12% API 7% NHB	Cross-Sectional	Breast, prostate, cervical, lung, CRC	Cancer incidence	n/a	n/a	n/a	n/a	1	Age	0	n/a	Adjusted for age	Female Breast Cancer White: ↑ nSES ↑ Incidence Black/African American: ↑ nSES ↑ Incidence Hispanic: ↑ nSES ↑ Incidence Asian/Pacific Islander: ↑ nSES ↑ Incidence Male Prostate Cancer White: ↑ nSES ↑ Incidence Black/African American: ↑ nSES ↑ Incidence Hispanic: ↑ nSES ↑ Incidence Asian/Pacific Islander: ↑ nSES ↑ Incidence Female Cervical Cancer White: ↑ nSES ↓ Incidence Black/African American: ↑ …	[High nSES = ref; low nSES RIIs reported below] Female Breast Cancer White: 0.78 (0.76, 0.80) Black/African American: 0.85 (0.78, 0.93) Hispanic: 0.50 (0.47, 0.52) Asian/Pacific Islander: 0.66 (0.61, 0.77) Male Prostate Cancer White: 0.80 (0.78, 0.83) Black/African American: 0.86 (0.81, 0.91) Hispanic: 0.58 (0.56, 0.60) Asian/Pacific Islander: 0.76 (0.70, 0.81) Female Cervical Cancer White: 2.98 …	n/a	n/a	n/a	n/a	n/a	n/a	n/a	n/a	n/a	KAS; checked by AO
Messer SES Index	Zeigler-Johnson et al. 2011	Prostate cancer severity associations with neighborhood deprivation.	22111000	Pennsylvania	No	census tract	N=5,136 AA and 16,672 Caucasian prostate cancer patients from Philadelphia 5-county region diagnosed 1995-2007	100% Male	76% White 24% Other	Cross-Sectional	Prostate	n/a	n/a	1) Prostate cancer stage at diagnosis 2) Prostate cancer Gleson grade 3) Prostate cancer tumor aggressiveness	n/a	n/a	1	Age, year of diagnosis	1	Race	Race, age, and diagnosis year	n/a	n/a	n/a	n/a	Tumor aggressiveness (White): ↑ nSES ↓ aggressiveness Tumor aggressiveness (Black/African American): No association Tumor aggressiveness (Across race): No association High stage (White): No association High stage (Black/African American): No association High stage (Across race): No association High Gleason (White): ↑ nSES ↓ Gleason score High Gleason (Black/African American): ↑ nSES ↓ Gleason sco…	[ORs presented below; Q1 (high nSES) = ref] White – Tumor aggressiveness; p>.05 Q4 OR 1.27 (1.01, 1.59) White – High Gleason; p<.001 Q4 OR 1.34 (1.19, 1.52) Black/African American – High Gleason; p<.01 OR 1.71 (1.21, 2.40) Across race – High Gleason; <.001 OR 1.36 (1.22, 1.51)	n/a	n/a	n/a	n/a	n/a	YY; checked by KAS
Zhang Index	Zhang et al. 2019	Ten-year change in neighborhood socioeconomic status and colorectal cancer	30423200	6 US states (California, Florida, Louisiana, New Jersey, North Carolina, and Pennsylvania) or 2 metropolitan areas (Atlanta, Georgia; Detroit, Michigan)	Yes	Census tract	N=266,804 participants in the NIH-AARP Diet and Health Study	60% Male 40% Female	90% NHW 10% Other	Longitudinal	CRC	Colorectal cancer incidence	n/a	n/a	n/a	n/a	1	age (50 to <55, 55 to <60, 60 to <65, or ≥65 years), marital status	1	race/ethnicity, education	Age, sex, race/ethnicity, education. State of residence was included as a random effect	Across Gender and CRC Primaries: Decreasing nSES ↑ incidence ↓ nSES (stable) = no association Increasing nSES = no association Females, across CRC primaries: Decreasing nSES ↑ incidence ↓ nSES (stable) = no association Increasing nSES = no association Males, across CRC primaries: Decreasing nSES = no association ↓ nSES (stable) = no association Increasing nSES = no association	[stable high nSES = ref) Across Gender and CRC Primaries: Decreasing nSES: HR 1.15 (1.02-1.28) Females, Across CRC Primaries: Decreasing nSES: HR 1.23 (1.02-1.48)	n/a	n/a	n/a	n/a	n/a	n/a	n/a	n/a		KAS; checked by YC

## Sheet: Incidence Associations
Supporting Table 1b. Incidence Associations†									Data Source(s)		Sex/Gender		Race/Ethnicity						Individual-Level Adjustment				Overall Associations Found			White Population			Black/African American Population			Hispanic Population			Asian/Pacific Islander Population			Mixed Race Population‡			Males			Females
PMID	Author	Title	Index	Multi-State Sample?	Site	Study Design	Census Block Group or Tract	Cohort (N)	Data Source	Years	% Male	% Female	% White	% Black	% Hispanic	% Asian/Pacific Islander	% American Indian/Alaska Native	% Other/Unknown	Any individual level adjustment	Adjustment for individual level covariates beyond those included in SEER?	Any individual SES adjustment	Results/Associations Found	# Positive Associations Found (e.g., high nSES/high incidence)	# No Association Found (no significant association identified)	# Inverse Associations Found (e.g., high nSES/low incidence)	# Positive Associations Found in White Population	# No Associations Found in White Population	# Inverse Associations Found in White Population	# Positive Associations Found in Black/African American Population	# No Associations Found in Black/African American Population	# Inverse Associations Found in Black/African American Population	# Positive Associations Found in Hispanic Population	# No Associations Found in Hispanic Population	# Inverse Associations Found in Hispanic Population	# Positive Associations Found in Asian/Pacific Islander Population	# No Associations Found in Asian/Pacific Islander Population	# Inverse Associations Found in Asian/Pacific Islander Population	# Positive Associations Found Across Race	# No Associations Found Across Race	# Inverse Associations Found Across Race	# Positive Associations Found in Males	# No Associations Found in Males	# Inverse Associations Found in Males	# Positive Associations Found in Females	# No Associations Found in Females	# Inverse Associations Found in Females
31862438	Adie et al. 2020	Neighborhood Disadvantage and Lung Cancer Incidence in Ever-Smokers at a Safety Net Health-Care System: A Retrospective Study	Area Deprivation Index	No	Lung	Cross-Sectional	Block Group	41615	Local urban safety net health-care system	1999-2018	0.48	0.52	0.53	0.38	0.05	0	0	0.04	Yes	Yes	Yes	Across Race & Gender: ↑ nSES ↓ Incidence	0	0	1	n/a	n/a	n/a	n/a	n/a	n/a	n/a	n/a	n/a	n/a	n/a	n/a	0	0	1	n/a	n/a	n/a	n/a	n/a	n/a
20940276	Chang et al. 2010	Disparities in liver cancer incidence by nativity, acculturation, and socioeconomic status in California Hispanics and Asians.	Yost Index	No	Liver	Cross-Sectional	Tract	4734	California Cancer Registry	1998-2002	0.7	0.3	0	0	0.48	0.52	0	0	Yes	No	No	Hispanic Males: No association Asian/Pacific Islande rMales: ↑ nSES ↓ Incidence Hispanic Females: ↑ nSES ↓ Incidence Asian/Pacific Islander Females: No association	0	2	2	n/a	n/a	n/a	n/a	n/a	n/a	0	1	1	0	1	1	n/a	n/a	n/a	0	1	1	0	1	1
22374991	Chang et al. 2012	Gastric cancer incidence among Hispanics in California: patterns by time, nativity, and neighborhood characteristics.	Yost Index	No	Gastric	Cross-Sectional	Tract	1684	California Cancer Registry	1988-2004	0.55	0.45	0	0	1	0	0	0	Yes	No	No	Hispanic Males – Noncardia: ↑ nSES ↓ Incidence Hispanic Females – Noncardia: No association Hispanic Males - Cardia: No association Hispanic Females – Cardia: No association Hispanic Males – Intestinal: No association Hispanic Females – Intestinal: ↑ nSES ↓ Incidence Hispanic Males – Diffuse: No association Hispanic Females – Diffuse: ↑ nSES ↓ Incidence	0	5	3	n/a	n/a	n/a	n/a	n/a	n/a	0	5	3	n/a	n/a	n/a	n/a	n/a	n/a	0	3	1	0	2	2
21493873	Clarke et al. 2011	Lymphoid malignancies in U.S. Asians: incidence rate differences by birthplace and acculturation.	Yost Index	No	Lymphoid	Cross-Sectional	Tract	8638	California Cancer Registry	1988-2004	0.55	0.45	0	0	0	1	0	0	Yes	No	No	Non-Hodgkin Lymphoma – Asian/Pacific Islander Males: No association Non-Hodgkin Lymphoma – Asian/Pacific Islander Females: No association Multiple Myeloma – Asian/Pacific Islander Males: No association Multiple Myeloma – Asian/Pacific Islander Females: No association Hodgkin Lymphoma – Asian/Pacific Islander Males: No association Hodgkin Lymphoma – Asian/Pacific Islander Females: ↑ nSES ↑ Inciden…	1	5	0	n/a	n/a	n/a	n/a	n/a	n/a	n/a	n/a	n/a	1	5	0	n/a	n/a	n/a	1	2	0	0	3	0
28736233	Clarke et al. 2017	Continued Increase in Melanoma Incidence across all Socioeconomic Status Groups in California, 1998-2012	Yost Index	No	Melanoma	Longitudinal	Tract	33255	California Cancer Registry	2008-2012	0.61	0.39	1	0	0	0	0	0	Yes	No	No	White Males: ↑ nSES ↑ Incidence White Females: ↑ nSES ↑ Incidence	2	0	0	2	0	0	n/a	n/a	n/a	n/a	n/a	n/a	n/a	n/a	n/a	n/a	n/a	n/a	1	0	0	1	0	0
23633438	Colevas 2014	Population-based evaluation of incidence trends in oropharyngeal cancer focusing on socioeconomic status, sex, and race/ethnicity.	Yost Index	No	Cervical	Cross-Sectional	Block Group	87947	California Cancer Registry	1988-2009	0	1	0.43	0.08	0.38	0.12	0	0	Yes	No	No	White Females: ↑ nSES ↓ Incidence Black/African American Females: ↑ nSES ↓ Incidence Hispanic Females: ↑ nSES ↓ Incidence Asian/Pacific Islander Females: ↑ nSES ↓ Incidence Females Across Race: ↑ nSES ↓ Incidence	0	0	5	0	0	1	0	0	1	0	0	1	0	0	1	0	0	1	n/a	n/a	n/a	0	0	5
23633438	Colevas 2014	Population-based evaluation of incidence trends in oropharyngeal cancer focusing on socioeconomic status, sex, and race/ethnicity.	Yost Index	No	Head & Neck	Cross-Sectional	Block Group	87947	California Cancer Registry	1988-2009	0.72	0.28	0.77	0.07	0.1	0.05	0	0	Yes	No	No	Oropharynx White Males: ↑ nSES ↓ Incidence Hispanic Males: ↑ nSES ↑ Incidence Males Across Race: ↑ nSES ↓ Incidence Black/African American Males: No association Asian/Pacific Islander Males: No association White Females: No association Black/African American Females: No association Females Across Race: No association Hispanic Females: No association Asian/Pacific Islander Females: No association …	2	16	12	0	1	5	0	3	3	2	4	0	0	6	0	0	2	4	1	6	8	1	10	4
23633438	Colevas 2014	Population-based evaluation of incidence trends in oropharyngeal cancer focusing on socioeconomic status, sex, and race/ethnicity.	Yost Index	No	Anal	Cross-Sectional	Block Group	87947	California Cancer Registry	1988-2009	0.41	0.59	0.81	0.07	0.1	0.02	0	0	Yes	No	No	White Males: No association Black/African American Males: No association Hispanic Males: No association Asian/Pacific Islander Males: No association Males Across Race: No association White Females: ↑ nSES ↓ Incidence Black/African American Females: No association Hispanic Females: No association Asian/Pacific Islander Females: No association Females Across Race: No association	0	9	1	0	1	1	0	2	0	0	2	0	0	2	0	0	2	0	0	5	0	0	4	1
28143808	Conroy et al. 2017	Contextual Impact of Neighborhood Obesogenic Factors on Postmenopausal Breast Cancer: The Multiethnic Cohort.	Yost Index	No	Breast	Cross-Sectional	Block Group	48247	Mullti-Ethnic Cohort (MEC)	1993-2010	0	1	0.16	0.35	0.39	0.1	0	0	Yes	Yes	Yes	Females Across Race: ↑ nSES ↑ Risk Hispanic Females: ↑ nSES ↑ Risk White Females: No association Black/African American Females: No association Japanese American Females: No association	2	3	0	0	1	0	0	1	0	1	0	0	0	1	0	1	0	0	2	3	0	n/a	n/a	n/a
28196846	Conroy et al. 2017	Racial/Ethnic Differences in the Impact of Neighborhood Social and Built Environment on Breast Cancer Risk: The Neighborhoods and Breast Cancer Study.	Yost Index	No	Breast	Cross-Sectional	Block Group	5955	San Francisco Bay Area BC Study and Northern California BC Family Registry	1999-2009	0	1	0.4	0.2	0.4	0	0	0	Yes	Yes	Yes	White Females: ↑ nSES ↑ risk Black/African American Females: ↑ nSES ↑ risk US-Born Hispanic Females: ↑ nSES ↑ risk Foreign-Born Hispanic Females: ↑ nSES ↑ risk	4	0	0	1	0	0	1	0	0	2	0	0	n/a	n/a	n/a	n/a	n/a	n/a	4	0	0	n/a	n/a	n/a
29678311	Danos et al. 2018	Neighborhood disadvantage and racial disparities in colorectal cancer incidence: a population-based study in Louisiana	Concentrated Disadvantage (6 variables)	No	Colorectal	Cross-Sectional	Tract	2217949	Louisiana Tumor Registry	2008-2012	0.47	0.53	0.71	0.29	0	0	0	0	Yes	No	Yes	White Across Gender: ↑ nSES ↓ incidence Black/African American Across Gender: ↑ nSES ↓ incidence	0	0	2	0	0	1	0	0	1	n/a	n/a	n/a	n/a	n/a	n/a	n/a	n/a	n/a	n/a	n/a	n/a	n/a	n/a	n/a
29791458	DeRouen et al. 2018	Incidence of lung cancer histologic cell-types according to neighborhood factors: A population based study in California.	Yang Index	No	Lung	Cross-Sectional	Tract	75631	California Cancer Registry	2008-2012	0.48	0.52	0.72	0.09	0.11	0.08	0	0	Yes	No	No	Hispanic Males: No association Asian/Pacific Islander Males: ↑ nSES ↓ Incidence Black/African American Males: ↑ nSES ↓ Incidence White Males: ↑ nSES ↓ Incidence Hispanic Females: ↑ nSES ↑ Incidence Asian/Pacific Islander Females: No association Black/African American Females: ↑ nSES ↓ Incidence White Females: ↑ nSES ↓ Incidence	1	2	5	0	0	2	0	0	2	1	1	0	0	1	1	n/a	n/a	n/a	0	1	3	1	1	2
22898918	Doubeni et al. 2012	Socioeconomic status and the risk of colorectal cancer: an analysis of more than a half million adults in the National Institutes of Health-AARP Diet and Health Study	Doubeni Index	Yes	Colorectal	Cross-Sectional	Tract	506488	National Institutes of Health-AARP Diet and Health (NIH-AARP) study	1995-2006	0.6	0.4	0.93	0.04	0.02	0	0	0.02	Yes	Yes	Yes	Across Race & Gender: ↑ nSES ↓ Incidence	0	0	1	n/a	n/a	n/a	n/a	n/a	n/a	n/a	n/a	n/a	n/a	n/a	n/a	0	0	1	n/a	n/a	n/a	n/a	n/a	n/a
20091688	Filion et al. 2010	Higher incidence of head and neck cancers among Vietnamese American men in California	Yost Index	No	Head & Neck	Cross-Sectional	Block Group	2401	California Cancer Registry	1988-2004	0.67	0.33	0	0	0	1	0	0	Yes	No	No	Vietnamese Males: ↑ nSES ↓ Incidence Filipino Males: ↑ nSES ↓ Incidence Korean Males: ↑ nSES ↓ Incidence South Asian Males: ↑ nSES ↑ Incidence Chinese Males: No association Japanese Males: No association Vietnamese Females: ↑ nSES ↓ Incidence Filipina Females: ↑ nSES ↓ Incidence Chinese Females: ↑ nSES ↑ Incidence Japanese Females: No association Korean Females: No association South Asian Females…	2	5	5	n/a	n/a	n/a	n/a	n/a	n/a	n/a	n/a	n/a	2	5	5	n/a	n/a	n/a	1	2	3	1	3	2
24674831	Froment et al. 2014	Impact of socioeconomic status and ethnic enclave on cervical cancer incidence among Hispanics and Asians in California.	Yost Index	No	Cervical	Cross-Sectional	Tract	11064	California Cancer Registry	1990-2004	0	1	0	0	0.78	0.22	0	0	Yes	No	No	Hispanic Females: Compared to high nSES/low enclave: ↓ nSES/↑ Enclave ↑ incidence ↓ nSES/↓ Enclave ↑ incidence ↑ nSES/↑ Enclave ↓ incidence Asian/Pacific Islander Females: Compared to high nSES/low enclave: ↓ nSES/↑ Enclave ↑ incidence ↓ nSES/↓ Enclave: no association ↑ nSES/↑ Enclave ↑ incidence	1	1	4	n/a	n/a	n/a	n/a	n/a	n/a	0	0	3	1	1	1	n/a	n/a	n/a	n/a	n/a	n/a	1	1	4
25899402	Glaser et al. 2015	Hodgkin lymphoma incidence in ethnic enclaves in California	Yost Index	No	Lymphoid	Cross-Sectional	Tract	1811	California Cancer Registry	1988-1992; 1998-2002	0.55	0.45	0	0	0.81	0.19	0	0	Yes	No	No	Hispanic Across Gender, compared to ↓ nSES/↑ Ethnic ↑ nSES/↑Ethnic ↑ incidence ↑ nSES/↓Ethnic ↑ incidence ↓ nSES/intermediate Ethnic: no association ↑ nSES/intermediate Ethnic: no association ↓ nSES/↓ Ethnic: no association Hispanic Males, compared to ↓ nSES/↑ Ethnic ↑ nSES/↑Ethnic: no association ↑ nSES/↓Ethnic: no association ↓ nSES/intermediate Ethnic: no association ↑ nSES/intermediate Ethnic…	7	19	4	n/a	n/a	n/a	n/a	n/a	n/a	4	10	1	3	9	3	n/a	n/a	n/a	0	9	1	4	3	3
30267713	Gupta et al. 2019	Race/Ethnicity-, Socioeconomic Status-, and Anatomic Subsite-Specific Risks for Gastric Cancer	Yost Index	Yes	Gastric	Cross-Sectional	Tract	77881	SEER	2000-2014	0.63	0.37	0.56	0.11	0.18	0.15	0.01	0	Yes	No	Yes	Across Race & Gender: ↑ nSES ↓ Incidence	0	0	1	n/a	n/a	n/a	n/a	n/a	n/a	n/a	n/a	n/a	n/a	n/a	n/a	0	0	1	n/a	n/a	n/a	n/a	n/a	n/a
25288143	Hastert et al. 2015	Disparities in cancer incidence and mortality by area-level socioeconomic status: a multilevel analysis.	Diez-Roux Index	No	Breast	Cross-Sectional	Tract	60756	VITamins And Lifestyle (VITAL) Study	2000-2010	0.52	0.48	Not reported	Not reported	Not reported	Not reported	Not reported	Not reported	Yes	Yes	Yes	Females Across Race: No association	0	1	0	n/a	n/a	n/a	n/a	n/a	n/a	n/a	n/a	n/a	n/a	n/a	n/a	0	1	0	n/a	n/a	n/a	0	1	0
25288143	Hastert et al. 2015	Disparities in cancer incidence and mortality by area-level socioeconomic status: a multilevel analysis.	Diez-Roux Index	No	Colorectal	Cross-Sectional	Tract	60756	VITamins And Lifestyle (VITAL) Study	2000-2010	0.52	0.48	Not reported	Not reported	Not reported	Not reported	Not reported	Not reported	Yes	Yes	Yes	Across Race & Gender: No association Males Across Race: No association Females Across Race: No association	0	3	0	n/a	n/a	n/a	n/a	n/a	n/a	n/a	n/a	n/a	n/a	n/a	n/a	0	3	0	0	1	0	0	1	0
25288143	Hastert et al. 2015	Disparities in cancer incidence and mortality by area-level socioeconomic status: a multilevel analysis.	Diez-Roux Index	No	General Cancer	Cross-Sectional	Tract	60756	VITamins And Lifestyle (VITAL) Study	2000-2010	0.52	0.48	0.93	0	0	0	0	0.07	Yes	Yes	Yes	Across Race & Gender: No association Males Across Race: No association Females Across Race: No association	0	3	0	n/a	n/a	n/a	n/a	n/a	n/a	n/a	n/a	n/a	n/a	n/a	n/a	0	3	0	0	1	0	0	1	0
25288143	Hastert et al. 2015	Disparities in cancer incidence and mortality by area-level socioeconomic status: a multilevel analysis.	Diez-Roux Index	No	Lung	Cross-Sectional	Tract	60756	VITamins And Lifestyle (VITAL) Study	2000-2010	0.52	0.48	Not reported	Not reported	Not reported	Not reported	Not reported	Not reported	Yes	Yes	Yes	Across Race & Gender: ↑ nSES ↓ Incidence Males Across Race: No association Females Across Race: No association	0	2	1	n/a	n/a	n/a	n/a	n/a	n/a	n/a	n/a	n/a	n/a	n/a	n/a	0	2	1	0	1	0	0	1	0
25288143	Hastert et al. 2015	Disparities in cancer incidence and mortality by area-level socioeconomic status: a multilevel analysis.	Diez-Roux Index	No	Other Cancers	Cross-Sectional	Tract	60756	VITamins And Lifestyle (VITAL) Study	2000-2010	0.52	0.48	Not reported	Not reported	Not reported	Not reported	Not reported	Not reported	Yes	Yes	Yes	Across Race & Gender: No association Males Across Race: No association Females Across Race: No association	0	3	0	n/a	n/a	n/a	n/a	n/a	n/a	n/a	n/a	n/a	n/a	n/a	n/a	0	3	0	0	1	0	0	1	0
25288143	Hastert et al. 2015	Disparities in cancer incidence and mortality by area-level socioeconomic status: a multilevel analysis.	Diez-Roux Index	No	Prostate	Cross-Sectional	Tract	60756	VITamins And Lifestyle (VITAL) Study	2000-2010	0.52	0.48	Not reported	Not reported	Not reported	Not reported	Not reported	Not reported	Yes	Yes	Yes	Males Across Race: No association	0	1	0	n/a	n/a	n/a	n/a	n/a	n/a	n/a	n/a	n/a	n/a	n/a	n/a	0	1	0	0	1	0	n/a	n/a	n/a
24842625	Horn-Ross et al. 2014	Continued rapid increase in thyroid cancer incidence in california: trends by patient, tumor, and neighborhood characteristics.	Yost Index	No	Thyroid	Longitudinal	Tract	39034	California Cancer Registry	1988-2009	0.22	0.78	0.57	0.03	0.24	0.15	0	0	Yes	No	No	Males Across Race: ↑ nSES ↑ Incidence Females Across Race: ↑ nSES ↑ Incidence	2	0	0	n/a	n/a	n/a	n/a	n/a	n/a	n/a	n/a	n/a	n/a	n/a	n/a	2	0	0	1	0	0	1	0	0
20447917	Keegan et al. 2010	Breast cancer incidence patterns among California Hispanic women: differences by nativity and residence in an enclave.	Yost Index	No	Breast	Cross-Sectional	Tract	35134	California Cancer Registry	1988-2004	0	1	0	0	1	0	0	0	Yes	No	No	Hispanic Females: ↑ nSES ↑ Incidence	1	0	0	n/a	n/a	n/a	n/a	n/a	n/a	1	0	0	n/a	n/a	n/a	n/a	n/a	n/a	n/a	n/a	n/a	1	0	0
24492754	Ladabaum et al. 2014	Colorectal cancer incidence in Asian populations in California: effect of nativity and neighborhood-level factors.	Yost Index	No	Colorectal	Cross-Sectional	Tract	169963	California Cancer Registry	1990-2004	0.51	0.49	0.9	0	0	0.1	0	0	Yes	No	No	White Across Gender: ↑ nSES ↓ Incidence Asian/Pacific Islander Across Gender: ↑ nSES ↓ Incidence	0	0	2	0	0	1	n/a	n/a	n/a	n/a	n/a	n/a	0	0	1	n/a	n/a	n/a	n/a	n/a	n/a	n/a	n/a	n/a
22674292	Major et al. 2012	Socioeconomic status, healthcare density, and risk of prostate cancer among African American and Caucasian men in a large prospective study.	Messer SES Index	Yes	Prostate	Cross-Sectional	Tract	279941	National Institutes of Health-AARP Diet and Health (NIH-AARP) study	1995-2006	1	0	0.97	0.03	0	0	0	0	Yes	Yes	Yes	Black/African American Males: No association White Males: ↑ nSES ↓ Risk	0	1	1	0	0	1	0	1	0	n/a	n/a	n/a	n/a	n/a	n/a	n/a	n/a	n/a	0	1	1	n/a	n/a	n/a
23171873	Palmer et al. 2012	Individual and neighborhood socioeconomic status in relation to breast cancer incidence in African-American women.	Palmer Index	Yes	Breast	Cross-Sectional	Block Group	55896	Black Women's Health Study	1995-2007	0	1	0	1	0	0	0	0	Yes	Yes	Yes	Black/African American Females: No association	0	1	0	n/a	n/a	n/a	0	1	0	n/a	n/a	n/a	n/a	n/a	n/a	n/a	n/a	n/a	n/a	n/a	n/a	0	1	0
28625626	Patel et al. 2017	Lung cancer incidence trends in California by race/ethnicity, histology, sex, and neighborhood socioeconomic status: An analysis spanning 28 years.	Yang Index	No	Lung	Longitudinal	Tract	76134	California Cancer Registry	2008-2012	0.52	0.48	0.69	0.08	0.11	0.11	0	0.01	Yes	No	No	White Males: ↑ nSES ↓ Incidence Black/African American Males: ↑ nSES ↓ Incidence Hispanic Males: No association Asian/Pacific Islander Males: ↑ nSES ↓ Incidence White Females: ↑ nSES ↓ Incidence Black/African American Females: ↑ nSES ↓ Incidence Hispanic Females: ↑ nSES ↑ Incidence Asian/Pacific Islander Females: No association	1	2	5	0	0	2	0	0	2	1	1	0	0	1	1	n/a	n/a	n/a	0	1	3	1	1	2
28625626	Patel et al. 2017	Lung cancer incidence trends in California by race/ethnicity, histology, sex, and neighborhood socioeconomic status: An analysis spanning 28 years.	Yang Index	No	Lung	Longitudinal	Tract	77316	California Cancer Registry	1988-1992	0.58	0.42	0.74	0.08	0.09	0.08	0	0.01	Yes	No	No	White Males: ↑ nSES ↓ Incidence Black/African American Males: ↑ nSES ↓ Incidence Hispanic Males: ↑ nSES ↑ Incidence Asian/Pacific Islander Males: ↑ nSES ↓ Incidence White Females: ↑ nSES ↓ Incidence Black/African American Females: No association Hispanic Females: ↑ nSES ↑ Incidence Asian/Pacific Islander Females: No association	2	2	4	0	0	2	0	1	1	2	0	0	0	1	1	n/a	n/a	n/a	1	0	3	1	2	1
28625626	Patel et al. 2017	Lung cancer incidence trends in California by race/ethnicity, histology, sex, and neighborhood socioeconomic status: An analysis spanning 28 years.	Yang Index	No	Lung	Longitudinal	Tract	77755	California Cancer Registry	1998-2002	0.54	0.46	0.78	0.07	0.07	0.06	0	0	Yes	No	No	White Males: ↑ nSES ↓ Incidence Black/African American Males: ↑ nSES ↓ Incidence Hispanic Males: ↑ nSES ↑ Incidence Asian/Pacific Islander Males: ↑ nSES ↓ Incidence White Females: ↑ nSES ↓ Incidence Black/African American Females: ↑ nSES ↓ Incidence Hispanic Females: ↑ nSES ↑ Incidence Asian/Pacific Islander Females: No association	2	1	5	0	0	2	0	0	2	0	2	0	0	1	1	n/a	n/a	n/a	1	0	3	1	1	2
30206077	Sanderson et al. 2018	Neighbourhood deprivation and lung cancer risk: a nested case-control study in the USA	Neighborhood Deprivation Index	Yes	Lung	Cross-Sectional	Block Group	6649	Southern Community Cohort Study	2002-2009	0.52	0.48	0.36	0.64	0	0	0	0	Yes	Yes	Yes	Across Race & Gender: No association White Males: No association Black Males: No association overall (Quartile 3 was significant) White Females: No association Black Females: No association	0	5	0	0	2	0	0	2	0	n/a	n/a	n/a	n/a	n/a	n/a	0	1	0	0	2	0	0	2	0
23399956	Wong et al. 2013	Incidence of non-small-cell lung cancer among California Hispanics according to neighborhood socioeconomic status	Yost Index	No	Lung	Cross-Sectional	Tract	74179	California Cancer Registry	1998-2002	0.54	0.46	0.77	0.07	0.08	0.08	0	0	Yes	No	No	Hispanic Females: ↑ nSES ↑ Incidence White Females: ↑ nSES ↓ Incidence Black/African American Females: No association Asian/Pacific Islander Females: No association Females Across Race: No association Males Across Race: ↑ nSES ↓ Incidence Hispanic Males: ↑ nSES ↑ Incidence White Males: ↑ nSES ↓ Incidence Black/African American Males: ↑ nSES ↓ Incidence Asian/Pacific Islander Males: ↑ nSES ↓ Incid…	2	3	5	0	0	2	0	1	1	2	0	0	0	1	1	0	1	1	1	0	4	1	3	1
20567897	Yin et al. 2010	Does socioeconomic disparity in cancer incidence vary across racial/ethnic groups?	Yost Index	No	Colorectal	Cross-Sectional	Both	376158	California Cancer Registry	1998-2002	0.51	0.49	Not reported	Not reported	Not reported	Not reported	Not reported	Not reported	Yes	No	No	White Males: ↑ nSES ↓ Incidence White Females: ↑ nSES ↓ Incidence Black/African American Males: No association Black/African American Females: No association Hispanic Males: ↑ nSES ↑ Incidence Hispanic Females: ↑ nSES ↑ Incidence Asian/Pacific Islander Males: No association Asian/Pacific Islander Females: ↑ nSES ↑ Incidence	3	3	2	0	0	2	0	2	0	2	0	0	1	1	0	n/a	n/a	n/a	1	2	1	2	1	1
20567897	Yin et al. 2010	Does socioeconomic disparity in cancer incidence vary across racial/ethnic groups?	Yost Index	No	Lung	Cross-Sectional	Both	376158	California Cancer Registry	1998-2002	0.53	0.47	Not reported	Not reported	Not reported	Not reported	Not reported	Not reported	Yes	No	No	White Males: ↑ nSES ↓ Incidence White Females: ↑ nSES ↓ Incidence Black/African American Males: ↑ nSES ↓ Incidence Black/African American Females: ↑ nSES ↓ Incidence Hispanic Males: ↑ nSES ↑ Incidence Hispanic Females: ↑ nSES ↑ Incidence Asian/Pacific Islander Males: ↑ nSES ↓ Incidence Asian/Pacific Islander Females: ↑ nSES ↓ Incidence	2	0	6	0	0	2	0	0	2	2	0	0	0	0	2	n/a	n/a	n/a	1	0	3	1	0	3
20567897	Yin et al. 2010	Does socioeconomic disparity in cancer incidence vary across racial/ethnic groups?	Yost Index	No	Prostate	Cross-Sectional	Both	376158	California Cancer Registry	1998-2002	1	0	Not reported	Not reported	Not reported	Not reported	Not reported	Not reported	Yes	No	No	White Males: ↑ nSES ↑ Incidence Black/African American Males: ↑ nSES ↑ Incidence Hispanic Males: ↑ nSES ↑ Incidence Asian/Pacific Islander Males: ↑ nSES ↑ Incidence	4	0	0	1	0	0	1	0	0	1	0	0	1	0	0	n/a	n/a	n/a	4	0	0	n/a	n/a	n/a
20567897	Yin et al. 2010	Does socioeconomic disparity in cancer incidence vary across racial/ethnic groups?	Yost Index	No	Breast	Cross-Sectional	Both	376158	California Cancer Registry	1998-2002	0	1	Not reported	Not reported	Not reported	Not reported	Not reported	Not reported	Yes	No	No	White Females: ↑ nSES ↑ Incidence Black/African American Females: ↑ nSES ↑ Incidence Hispanic Females: ↑ nSES ↑ Incidence Asian/Pacific Islander Females: ↑ nSES ↑ Incidence	4	0	0	1	0	0	1	0	0	1	0	0	1	0	0	n/a	n/a	n/a	n/a	n/a	n/a	4	0	0
20567897	Yin et al. 2010	Does socioeconomic disparity in cancer incidence vary across racial/ethnic groups?	Yost Index	No	Cervical	Cross-Sectional	Both	376158	California Cancer Registry	1998-2002	0	1	Not reported	Not reported	Not reported	Not reported	Not reported	Not reported	Yes	No	No	White Females: ↑ nSES ↓ Incidence Black/African American Females: ↑ nSES ↓ Incidence Hispanic Females: ↑ nSES ↓ Incidence Asian/Pacific Islander Females: ↑ nSES ↓ Incidence	0	0	4	0	0	1	0	0	1	0	0	1	0	0	1	n/a	n/a	n/a	n/a	n/a	n/a	0	0	4
30423200	Zhang et al. 2019	Ten-year change in neighborhood socioeconomic status and colorectal cancer	Zhang Index	Yes	Colorectal	Longitudinal	Tract	266804	National Institutes of Health-AARP Diet and Health (NIH-AARP) study	1995-2006	0.6	0.4	0.9	0	0	0	0	0.1	Yes	Yes	Yes	Females Across Race: Decreasing nSES ↑ incidence ↓ nSES (stable) = no association Increasing nSES = no association Males Across Race Decreasing nSES = no association ↓ nSES (stable) = no association Increasing nSES = no association	0	5	1	n/a	n/a	n/a	n/a	n/a	n/a	n/a	n/a	n/a	n/a	n/a	n/a	0	5	1	0	3	0	0	2	1
†Some studies have multiples rows of data because they reported incidence on more than one cancer site or utilize more than one nSES index
‡Some papers only presented results for the entire cohort and did not stratify nSES associations by race, and some stratified associations by race but also presented results for the entire cohort. Those associations are included in the "Mixed Race Population" columns

## Sheet: Screening Associations
Supporting Table 1c. Screening Associations†									Data Source(s)		Sex/Gender		Race/Ethnicity						Individual-Level Adjustment				Overall Associations Found			Mixed Race Population‡			Males			Females
PMID	Author	Title	Index	Multi-State Sample?	Site	Study Design	Census Block Group or Tract	Cohort (N)	Data Source	Years	% Male	% Female	% White	% Black	% Hispanic	% Asian/Pacific Islander	% American Indian/Alaska Native	% Other/Unknown	Any individual level adjustment	Adjustment for individual level covariates beyond those included in SEER?	Any individual SES adjustment	Results/Associations Found	# Positive Associations Found (e.g., high nSES/higher screening rates)	# No Association Found (no significant association identified)	# Inverse Associations Found (e.g., high nSES/lower screening rates)	# Positive Associations Found Across Race	# No Associations Found Across Race	# Inverse Associations Found Across Race	# Positive Associations Found in Males	# No Associations Found in Males	# Inverse Associations Found in Males	# Positive Associations Found in Females	# No Associations Found in Females	# Inverse Associations Found in Females
29743218	Liaw et al. 2018	Living in "Cold Spot" Communities Is Associated with Poor Health and Health Quality.	Social Deprivation Index	No	Cervical	Cross-Sectional	Tract	152962	VA Ambulatory Care Outcomes Research Network	2012-2014	0	1	Not reported	Not reported	Not reported	Not reported	Not reported	Not reported	Yes	No	Yes	Females Across Race: ↓ nSES ↑ Screening	0	0	1	0	0	1	n/a	n/a	n/a	0	0	1
29743218	Liaw et al. 2018	Living in "Cold Spot" Communities Is Associated with Poor Health and Health Quality.	Social Deprivation Index	No	Colorectal	Cross-Sectional	Tract	152962	VA Ambulatory Care Outcomes Research Network	2012-2014	Not reported	Not reported	Not reported	Not reported	Not reported	Not reported	Not reported	Not reported	Yes	No	Yes	Across Race & Gender: ↑ nSES ↑ Screening	1	0	0	1	0	0	n/a	n/a	n/a	n/a	n/a	n/a
29743218	Liaw et al. 2018	Living in "Cold Spot" Communities Is Associated with Poor Health and Health Quality.	Social Deprivation Index	No	Prostate	Cross-Sectional	Tract	152962	VA Ambulatory Care Outcomes Research Network	2012-2014	Not reported	Not reported	Not reported	Not reported	Not reported	Not reported	Not reported	Not reported	Yes	No	Yes	Males Across Race: No association	0	1	0	0	1	0	0	1	0	n/a	n/a	n/a
28594927	Wheeler et al. 2017	Estimating an area-level socioeconomic status index and its association with colonoscopy screening adherence.	Wheeler Index	Yes	Colorectal	Cross-Sectional	Block Group	205755	Allina Health Facilities	2010-2014	Not reported	Not reported	Not reported	Not reported	Not reported	Not reported	Not reported	Not reported	Yes	Yes	Yes	Across Race & Gender: ↑ nSES ↑ Screening	1	0	0	1	0	0	n/a	n/a	n/a	n/a	n/a	n/a
†Some studies have multiples rows of data because they reported screening data on more than one cancer site or utilize more than one nSES index
‡Some papers only presented results for the entire cohort and did not stratify nSES associations by race, and some stratified associations by race but also presented results for the entire cohort. Those associations are included in the "Mixed Race Population" columns

## Sheet: Diagnosis Associations
Supporting Table 1d. Diagnosis Associations†									Data Source(s)		Sex/Gender		Race/Ethnicity						Individual-Level Adjustment					Overall Associations Found				White Population				Black/African American Population				Hispanic Population				Asian/Pacific Islander Population				Mixed Race Population‡				Males
PMID	Author	Title	Index	Multi-State Sample?	Site	Study Design	Census Block Group or Tract	Cohort (N)	Data Source	Years	% Male	% Female	% White	% Black	% Hispanic	% Asian/ Pacific Islander	% American Indian/ Alaska Native	% Other/Unknown	Any individual level adjustment	Adjustment for individual level covariates beyond those included in SEER?	Any individual SES adjustment	Outcome	Results/Associations Found	# Positive Associations Found (high nSES/more favorable diagnosis)	# No Association Found	# Inverse Associations Found (high nSES/less favorable diagnosis)	# Associations Found But No Directionality Identified	# Positive Associations Found in White Population	# No Associations Found in White Population	# Inverse Associations Found in White Population	# Associations Found But No Directionality Identified in White Population	# Positive Associations Found in Black/African American Population	# No Associations Found in Black/African American Population	# Inverse Associations Found in Black/African American Population	# Associations Found But No Directionality Identified in Black/African American Population	# Positive Associations Found in Hispanic Population	# No Associations Found in Hispanic Population	# Inverse Associations Found in Hispanic Population	# Associations Found But No Directionality Identified in Hispanic Population	# Positive Associations Found in Asian/Pacific Islander Population	# No Associations Found in Asian/Pacific Islander Population	# Inverse Associations Found in Asian/Pacific Islander Population	# Associations Found But No Directionality Identified in Asian/Pacific Islander Population	# Positive Associations Found Across Race	# No Associations Found Across Race	# Inverse Associations Found Across Race	# Associations Found But No Directionality Identified Across Race	# Positive Associations Found in Males	# No Associations Found in Males
24658879	Banegas et al. 2014	Heterogeneity of breast cancer subtypes and survival among Hispanic women with invasive breast cancer in California.	Banegas Index	No	Breast	Cross-Sectional	Block Group	16380	California Cancer Registry	2005-2010	0	1	0	0	1	0	0	0	Yes	No	Yes	Hormone Receptor Status	Hispanic Females: ↑ nSES ↑ Favorable Hormone Receptor Status (↓ triple negative) Hispanic Females: ↑ nSES ↑ Favorable Hormone Receptor Status (↓ HR-/HER2+) Hispanic Females: No association for HR+/HER2+	2	1	0	0	n/a	n/a	n/a	n/a	n/a	n/a	n/a	n/a	2	1	0	0	n/a	n/a	n/a	n/a	n/a	n/a	n/a	n/a	n/a	n/a
20232147	Cho et al. 2011	Neighborhood changes in concentrated immigration and late stage breast cancer diagnosis.	Concentrated Disadvantage (2 variables)	No	Breast	Cross-Sectional	Tract	42714	Illinois State Cancer Registry	1994-2003	0	1	0.68	0.22	0.06	0	0	0.04	Yes	No	Yes	Stage at Diagnosis	Females Across Race: ↑ nSES ↑ Favorable Stage (↓ Late Stage Disease)	1	0	0	0	n/a	n/a	n/a	n/a	n/a	n/a	n/a	n/a	n/a	n/a	n/a	n/a	n/a	n/a	n/a	n/a	1	0	0	0	n/a	n/a
28736233	Clarke et al. 2017	Continued Increase in Melanoma Incidence across all Socioeconomic Status Groups in California, 1998-2012	Yost Index	No	Melanoma	Longitudinal	Tract	25071	California Cancer Registry	1998-2002	0.59	0.41	1	0	0	0	0	0	Yes	No	No	Stage at Diagnosis	White Males: ↑ nSES ↑ Favorable Stage (↑ Localized Disease) White Males: No association for regional disease White Males: No association for distant disease White Females: ↑ nSES ↑ Favorable Stage (↑ Localized Disease) White Females: No association for regional disease White Females: No association for distant disease	2	4	0	0	2	4	0	0	n/a	n/a	n/a	n/a	n/a	n/a	n/a	n/a	n/a	n/a	n/a	n/a	n/a	n/a	n/a	n/a	1	2
28736233	Clarke et al. 2017	Continued Increase in Melanoma Incidence across all Socioeconomic Status Groups in California, 1998-2012	Yost Index	No	Melanoma	Longitudinal	Tract	33255	California Cancer Registry	2008-2012	0.61	0.39	1	0	0	0	0	0	Yes	No	No	Stage at Diagnosis	White Males: ↑ nSES ↑ Favorable Stage (↑ Localized Disease) White Males: ↑ nSES ↑ Favorable Stage (↓ Distant Disease) White Males: No association for regional disease White Females: ↑ nSES ↑ Favorable Stage (↑ Localized Disease) White Females: No association for regional disease White Females: No association for distant disease	3	3	0	0	3	3	0	0	n/a	n/a	n/a	n/a	n/a	n/a	n/a	n/a	n/a	n/a	n/a	n/a	n/a	n/a	n/a	n/a	2	1
25602869	Gomez et al. 2015	Nativity and neighborhood characteristics and cervical cancer stage at diagnosis and survival outcomes among Hispanic women in California.	Yost Index	No	Cervical	Cross-Sectional	Block Group	7958	California Cancer Registry	1994-2009	0	1	0	0	1	0	0	0	Yes	No	No	Stage at Diagnosis	Hispanic Females: ↑ nSES ↑ Favorable Stage (↓ Late Stage Disease)	1	0	0	0	n/a	n/a	n/a	n/a	n/a	n/a	n/a	n/a	1	0	0	0	n/a	n/a	n/a	n/a	n/a	n/a	n/a	n/a	n/a	n/a
30834239	Hossain et al. 2019	Neighborhood Social Determinants of Triple Negative Breast Cancer	Concentrated Disadvantage (6 variables)	No	Breast	Cross-Sectional	Tract	8220	Louisiana Tumor Registry	2010-2012	0	1	0.69	0.3	0	0	0	0.01	Yes	No	Yes	Hormone Receptor Status	Females Across Race: No association for triple negative cancer	0	1	0	0	n/a	n/a	n/a	n/a	n/a	n/a	n/a	n/a	n/a	n/a	n/a	n/a	n/a	n/a	n/a	n/a	0	1	0	0	n/a	n/a
30834239	Hossain et al. 2019	Neighborhood Social Determinants of Triple Negative Breast Cancer	Concentrated Disadvantage (6 variables)	No	Breast	Cross-Sectional	Tract	8220	Louisiana Tumor Registry	2010-2012	0	1	0.69	0.3	0	0	0	0.01	Yes	No	Yes	Stage	Females Across Race: ↑ nSES ↑ Favorable Stage (↓ Late Stage Disease)	1	0	0	0	n/a	n/a	n/a	n/a	n/a	n/a	n/a	n/a	n/a	n/a	n/a	n/a	n/a	n/a	n/a	n/a	1	0	0	0	n/a	n/a
20447917	Keegan et al. 2010	Breast cancer incidence patterns among California Hispanic women: differences by nativity and residence in an enclave.	Yost Index	No	Breast	Cross-Sectional	Tract	35134	California Cancer Registry	1988-2004	0	1	0	0	1	0	0	0	Yes	No	No	Stage at Diagnosis	Hispanic Females: ↑ nSES ↑ Favorable Stage (↑ Localized Disease) Hispanic Females: ↑ nSES ↓ Favorable Stage (↑ Regional/Distant Disease)	1	0	1	0	n/a	n/a	n/a	n/a	n/a	n/a	n/a	n/a	1	0	1	0	n/a	n/a	n/a	n/a	n/a	n/a	n/a	n/a	n/a	n/a
21050464	Keegan et al. 2010	The influence of nativity and neighborhoods on breast cancer stage at diagnosis and survival among California Hispanic women.	Yost Index	No	Breast	Cross-Sectional	Block Group	37695	California Cancer Registry	1988-2005	0	1	0	0	1	0	0	0	Yes	No	No	Stage at Diagnosis	Hispanic Females: ↑ nSES ↑ Favorable Stage (↓ Advanced Stage Disease)	1	0	0	0	n/a	n/a	n/a	n/a	n/a	n/a	n/a	n/a	1	0	0	0	n/a	n/a	n/a	n/a	n/a	n/a	n/a	n/a	n/a	n/a
22674292	Major et al. 2012	Socioeconomic status, healthcare density, and risk of prostate cancer among African American and Caucasian men in a large prospective study.	Messer SES Index	Yes	Prostate	Cross-Sectional	Tract	279941	National Institutes of Health-AARP Diet and Health (NIH-AARP) study	1995-2006	1	0	0.97	0.03	0	0	0	0	Yes	Yes	Yes	Stage at Diagnosis	Black/African American Males: No association for advanced disease White Males: No association for advanced disease	0	2	0	0	0	1	0	0	0	1	0	0	n/a	n/a	n/a	n/a	n/a	n/a	n/a	n/a	n/a	n/a	n/a	n/a	0	2
28698973	Martinez et al. 2017	Contribution of clinical and socioeconomic factors to differences in breast cancer subtype and mortality between Hispanic and non-Hispanic white women.	Yost Index	No	Breast	Cross-Sectional	Block Group	129488	California Cancer Registry	2004-2014	0	1	0.77	0	0.23	0	0	0	Yes	No	No	Hormone Receptor Status	Hispanic Females: No association for hormone receptor status	0	1	0	0	n/a	n/a	n/a	n/a	n/a	n/a	n/a	n/a	0	1	0	0	n/a	n/a	n/a	n/a	n/a	n/a	n/a	n/a	n/a	n/a
26504808	Mojica et al. 2015	The Relationship between Neighborhood Immigrant Composition, Limited English Proficiency, and Late-Stage Colorectal Cancer Diagnosis in California.	Mojica Index	No	Colorectal	Cross-Sectional	Tract	36030	California Cancer Registry	2005-2007	0.56	0.44	0.66	0.07	0.15	0.12	0	0.01	Yes	No	Yes	Stage at Diagnosis	Across Race & Gender: No association for late stage diagnosis White Across Gender: No association for late stage diagnosis Hispanic Across Gender: No association for late stage diagnosis Black/African American Across Gender: No association for late stage diagnosis Asian/Pacific Islander Across Gender: No association for late stage diagnosis	0	5	0	0	0	1	0	0	0	1	0	0	0	1	0	0	0	1	0	0	0	1	0	0	n/a	n/a
23171873	Palmer et al. 2012	Individual and neighborhood socioeconomic status in relation to breast cancer incidence in African-American women.	Palmer Index	Yes	Breast	Cross-Sectional	Block Group	55896	Black Women's Health Study	1995-2007	0	1	0	1	0	0	0	0	Yes	Yes	Yes	Hormone Receptor Status	Black/African American Females: No association for ER+ Black/African American Females: No association for ER-	0	2	0	0	n/a	n/a	n/a	n/a	0	2	0	0	n/a	n/a	n/a	n/a	n/a	n/a	n/a	n/a	n/a	n/a	n/a	n/a	n/a	n/a
24532025	Peterson et al. 2014	The association between neighborhood socioeconomic status and ovarian cancer tumor characteristics.	Concentrated Affluence	No	Ovarian	Cross-Sectional	Tract	581	Illinois State Cancer Registry	1994-1998	0	1	0.83	0.17	0	0	0	0	Yes	No	Yes	Stage	Females Across Race: ↑ nSES ↑ Favorable Stage (↓ late stage disease)	1	0	0	0	n/a	n/a	n/a	n/a	n/a	n/a	n/a	n/a	n/a	n/a	n/a	n/a	n/a	n/a	n/a	n/a	1	0	0	0	n/a	n/a
24532025	Peterson et al. 2014	The association between neighborhood socioeconomic status and ovarian cancer tumor characteristics.	Concentrated Affluence	No	Ovarian	Cross-Sectional	Tract	581	Illinois State Cancer Registry	1994-1998	0	1	0.83	0.17	0	0	0	0	Yes	No	Yes	Grade	Females Across Race: No association	0	1	0	0	n/a	n/a	n/a	n/a	n/a	n/a	n/a	n/a	n/a	n/a	n/a	n/a	n/a	n/a	n/a	n/a	0	1	0	0	n/a	n/a
24532025	Peterson et al. 2014	The association between neighborhood socioeconomic status and ovarian cancer tumor characteristics.	Concentrated Disadvantage (6 variables)	No	Ovarian	Cross-Sectional	Tract	581	Illinois State Cancer Registry	1994-1998	0	1	0.83	0.17	0	0	0	0	Yes	No	Yes	Stage	Females Across Race: No association	0	1	0	0	n/a	n/a	n/a	n/a	n/a	n/a	n/a	n/a	n/a	n/a	n/a	n/a	n/a	n/a	n/a	n/a	0	1	0	0	n/a	n/a
24532025	Peterson et al. 2014	The association between neighborhood socioeconomic status and ovarian cancer tumor characteristics.	Concentrated Disadvantage (6 variables)	No	Ovarian	Cross-Sectional	Tract	581	Illinois State Cancer Registry	1994-1998	0	1	0.83	0.17	0	0	0	0	Yes	No	Yes	Grade	Females Across Race: ↑ nSES ↑ Favorable Grade (↓ High Grade Disease)	1	0	0	0	n/a	n/a	n/a	n/a	n/a	n/a	n/a	n/a	n/a	n/a	n/a	n/a	n/a	n/a	n/a	n/a	1	0	0	0	n/a	n/a
27496200	Tao et al. 2016	Occurrence and outcome of de novo metastatic breast cancer by subtype in a large, diverse population.	Yost Index	No	Breast	Cross-Sectional	Block Group	125085	California Cancer Registry	2005-2011	0	1	0.63	0.06	0.18	0.12	0	0.01	Yes	No	Yes	Stage at Diagnosis	Females Across Race: ↑ nSES ↑ Favorable Stage (↓ Metastatic Disease)	1	0	0	0	n/a	n/a	n/a	n/a	n/a	n/a	n/a	n/a	n/a	n/a	n/a	n/a	n/a	n/a	n/a	n/a	1	0	0	0	n/a	n/a
30352817	Warnecke et al. 2019	Multilevel Examination of Health Disparity: The Role of Policy Implementation in Neighborhood Context, in Patient Resources, and in Healthcare Facilities on Later Stage of Breast Cancer Diagnosis	Concentrated Disadvantage (6 variables)	No	Breast	Cross-Sectional	Tract	989	Illinois State Cancer Registry	2005-2008	0	1	0.4	0.42	0.18	0	0	0	Yes	No	Yes	Stage at Diagnosis	Females Across Race: No association Black/African American Females: nSES influences odds of late stage diagnosis Hispanic Females: No association White Females: No association	0	3	0	1	0	1	0	0	0	0	0	1	0	1	0	0	n/a	n/a	n/a	n/a	0	1	0	0	n/a	n/a
22111000	Zeigler-Johnson et al. 2011	Prostate cancer severity associations with neighborhood deprivation.	Messer SES Index	No	Prostate	Cross-Sectional	Tract	21808	Philadelphia Department of Health	1995-2007	1	0	0.76	0	0	0	0	0.24	Yes	No	Yes	Tumor Aggressiveness	White Males: ↑ nSES ↑ Favorable Tumor Aggressiveness (↓ Tumor Aggressiveness) Black/African American Males: No association Males Across Race: No association	1	2	0	0	1	0	0	0	0	1	0	0	n/a	n/a	n/a	n/a	n/a	n/a	n/a	n/a	0	1	0	0	1	2
22111000	Zeigler-Johnson et al. 2011	Prostate cancer severity associations with neighborhood deprivation.	Messer SES Index	No	Prostate	Cross-Sectional	Tract	21808	Philadelphia Department of Health	1995-2007	1	0	0.76	0	0	0	0	0.24	Yes	No	Yes	Stage	White Males: No association Black/African American Males: No association Males Across Race: No association	0	3	0	0	0	1	0	0	0	1	0	0	n/a	n/a	n/a	n/a	n/a	n/a	n/a	n/a	0	1	0	0	0	3
22111000	Zeigler-Johnson et al. 2011	Prostate cancer severity associations with neighborhood deprivation.	Messer SES Index	No	Prostate	Cross-Sectional	Tract	21808	Philadelphia Department of Health	1995-2007	1	0	0.76	0	0	0	0	0.24	Yes	No	Yes	Gleason Grade	White Males: ↑ nSES ↑ Favorable Gleason Grade (↓ Gleason Score) Black/African American Males: ↑ nSES ↑ Favorable Gleason Grade (↓ Gleason Score) Males Across Race: ↑ nSES ↑ Favorable Gleason Grade (↓ Gleason Score)	3	0	0	0	1	0	0	0	1	0	0	0	n/a	n/a	n/a	n/a	n/a	n/a	n/a	n/a	1	0	0	0	3	0
†Some studies have multiples rows of data because they reported diagnosis data on more than one cancer site/outcome (e.g., hormone receptor status and stage at diagnosis) or utilize more than one nSES index
‡Some papers only presented results for the entire cohort and did not stratify nSES associations by race, and some stratified associations by race but also presented results for the entire cohort. Those associations are included in the "Mixed Race Population" columns
[truncated: 6 more columns]

## Sheet: Treatment Associations
Supporting Table 1e. Treatment Associations†									Data Source(s)		Sex/Gender		Race/Ethnicity						Individual-Level Adjustment					Overall Associations Found			White Population			Black/African American Population			Hispanic Population			Asian/Pacific Islander Population			Mixed Race Population‡			Males			Females
PMID	Author	Title	Index	Multi-State Sample?	Site	Study Design	Census Block Group or Tract	Cohort (N)	Data Source	Years	% Male	% Female	% White	% Black	% Hispanic	% Asian/Pacific Islander	% American Indian/Alaska Native	% Other/Unknown	Any individual level adjustment	Adjustment for individual level covariates beyond those included in SEER?	Any individual SES adjustment	Outcome	Results/Associations Found	# Positive Associations Found (high SES/more definitive treatment)	# No Association Found	# Inverse Associations Found (high SES/less definitive treatment)	# Positive Associations Found in White Population	# No Associations Found in White Population	# Inverse Associations Found in White Population	# Positive Associations Found in Black/African American Population	# No Associations Found in Black/African American Population	# Inverse Associations Found in Black/African American Population	# Positive Associations Found in Hispanic Population	# No Associations Found in Hispanic Population	# Inverse Associations Found in Hispanic Population	# Positive Associations Found in Asian/Pacific Islander Population	# No Associations Found in Asian/Pacific Islander Population	# Inverse Associations Found in Asian/Pacific Islander Population	# Positive Associations Found Across Race	# No Associations Found Across Race	# Inverse Associations Found Across Race	# Positive Associations Found in Males	# No Associations Found in Males	# Inverse Associations Found in Males	# Positive Associations Found in Females	# No Associations Found in Females	# Inverse Associations Found in Females
24066271	Derouen et al. 2013	A Population-Based Observational Study of First-Course Treatment and Survival for Adolescent and Young Adult Females with Breast Cancer.	Yost Index	No	Breast	Cross-Sectional	Block Group	19906	California Cancer Registry	1992-2009	0	1	0.51	0.08	0.26	0.14	0	0.01	Yes	No	Yes	Receipt of lumpectomy with radiation	Females Across Race: ↑ nSES ↑ Definitive Treatment (↓ Lumpectomy Without Radiation)	1	0	0	n/a	n/a	n/a	n/a	n/a	n/a	n/a	n/a	n/a	n/a	n/a	n/a	1	0	0	n/a	n/a	n/a	1	0	0
24066271	Derouen et al. 2013	A Population-Based Observational Study of First-Course Treatment and Survival for Adolescent and Young Adult Females with Breast Cancer.	Yost Index	No	Breast	Cross-Sectional	Block Group	19906	California Cancer Registry	1992-2009	0	1	0.51	0.08	0.26	0.14	0	0.01	Yes	No	Yes	Receipt of chemotherapy	Females Across Race: ↑ nSES ↑ Definitive Treatment (↑ Chemotherapy)	1	0	0	n/a	n/a	n/a	n/a	n/a	n/a	n/a	n/a	n/a	n/a	n/a	n/a	1	0	0	n/a	n/a	n/a	1	0	0
24066271	Derouen et al. 2013	A Population-Based Observational Study of First-Course Treatment and Survival for Adolescent and Young Adult Females with Breast Cancer.	Yost Index	No	Breast	Cross-Sectional	Block Group	19906	California Cancer Registry	1992-2009	0	1	0.51	0.08	0.26	0.14	0	0.01	Yes	No	Yes	Receipt of mastectomy	Females Across Race: No trend for mastecomy	0	1	0	n/a	n/a	n/a	n/a	n/a	n/a	n/a	n/a	n/a	n/a	n/a	n/a	0	1	0	n/a	n/a	n/a	0	1	0
22402290	Gomez et al. 2012	Patient, hospital, and neighborhood factors associated with treatment of early-stage breast cancer among Asian American women in California.	Yost Index	No	Breast	Cross-Sectional	Block Group	20987	California Cancer Registry	1990-2007	0	1	0	0	0	1	0	0	Yes	No	Yes	Receipt of Breast Conserving Surgery with Radiation vs. without Radiation	Asian/Pacific Islander Females: ↓ nSES/↑ Enclave ↓ Definitive Treatment (↑ Breast Conserving Surgery Without Radiation) Asian/Pacific Islander Females: ↓ nSES/↓ Enclave: No association for receipt of radiation with breast conserving surgery Asian/Pacific Islander Females: ↑ nSES/↑ Enclave: No association for receipt of radiation with breast conserving surgery	1	2	0	n/a	n/a	n/a	n/a	n/a	n/a	n/a	n/a	n/a	1	2	0	n/a	n/a	n/a	n/a	n/a	n/a	1	2	0
28384176	Jabo et al. 2017	Sociodemographic disparities in chemotherapy and hematopoietic cell transplantation utilization among adult acute lymphoblastic and acute myeloid leukemia patients.	Yost Index	No	Lymphoid	Cross-Sectional	Block Group	13250	California Cancer Registry	2003-2012	0.53	0.47	0.58	0.05	0.25	0.12	0	0	Yes	No	Yes	Receipt of Chemotherapy	Across Race & Gender (ALL): ↑ nSES ↑ Definitive Treatment (↑ Chemotherapy) Across Race & Gender (AML): ↑ nSES ↑ Definitive Treatment (↑ Chemotherapy)	2	0	0	n/a	n/a	n/a	n/a	n/a	n/a	n/a	n/a	n/a	n/a	n/a	n/a	2	0	0	n/a	n/a	n/a	n/a	n/a	n/a
28384176	Jabo et al. 2017	Sociodemographic disparities in chemotherapy and hematopoietic cell transplantation utilization among adult acute lymphoblastic and acute myeloid leukemia patients.	Yost Index	No	Lymphoid	Cross-Sectional	Block Group	13250	California Cancer Registry	2003-2012	0.53	0.47	0.58	0.05	0.25	0.12	0	0	Yes	No	Yes	Receipt of Hematopoietic Cell Transplantation	Across Race & Gender (ALL): ↑ nSES ↑ Definitive Treatment (↑ HCT Utilization) Across Race & Gender (AML): ↑ nSES ↑ Definitive Treatment (↑ HCT Utilization)	2	0	0	n/a	n/a	n/a	n/a	n/a	n/a	n/a	n/a	n/a	n/a	n/a	n/a	2	0	0	n/a	n/a	n/a	n/a	n/a	n/a
27197137	Johnson et al. 2016	The Effects of Residential Segregation and Neighborhood Characteristics on Surgery and Survival in Patients with Early-Stage Non-Small Cell Lung Cancer.	Johnson index	No	Lung	Cross-Sectional	Tract	8322	Georgia Comprehensive Cancer Registry	2000-2009	0.55	0.45	0.83	0.18	0	0	0	0	Yes	No	Yes	Receipt of Surgery	White Across Gender: ↑ nSES ↑ Definitive Treatment (↑ Surgery) Black/African American Across Gender: ↑ nSES ↑ Definitive Treatment (↑ Surgery)	2	0	0	1	0	0	1	0	0	n/a	n/a	n/a	n/a	n/a	n/a	n/a	n/a	n/a	n/a	n/a	n/a	n/a	n/a	n/a
25173584	Joslin et al. 2014	The effect of neighborhood-level socioeconomic status on racial differences in ovarian cancer treatment in a population-based analysis in Chicago.	Concentrated Disadvantage (6 variables)	No	Ovarian	Cross-Sectional	Tract	2766	Illinois State Cancer Registry	1995-2009	0	1	0.81	0.19	0	0	0	0	Yes	No	No	Receipt of Any Chemotherapy	Black/African American Females: No association	0	1	0	n/a	n/a	n/a	0	1	0	n/a	n/a	n/a	n/a	n/a	n/a	n/a	n/a	n/a	n/a	n/a	n/a	0	1	0
25173584	Joslin et al. 2014	The effect of neighborhood-level socioeconomic status on racial differences in ovarian cancer treatment in a population-based analysis in Chicago.	Concentrated Disadvantage (6 variables)	No	Ovarian	Cross-Sectional	Tract	2766	Illinois State Cancer Registry	1995-2009	0	1	0.81	0.19	0	0	0	0	Yes	No	No	Receipt of Multiagent Chemotherapy	Black/African American Females: No association	0	1	0	n/a	n/a	n/a	0	1	0	n/a	n/a	n/a	n/a	n/a	n/a	n/a	n/a	n/a	n/a	n/a	n/a	0	1	0
25173584	Joslin et al. 2014	The effect of neighborhood-level socioeconomic status on racial differences in ovarian cancer treatment in a population-based analysis in Chicago.	Concentrated Disadvantage (6 variables)	No	Ovarian	Cross-Sectional	Tract	2766	Illinois State Cancer Registry	1995-2009	0	1	0.81	0.19	0	0	0	0	Yes	No	No	Receipt of Any Surgery	Black/African American Females: No association	0	1	0	n/a	n/a	n/a	0	1	0	n/a	n/a	n/a	n/a	n/a	n/a	n/a	n/a	n/a	n/a	n/a	n/a	0	1	0
25173584	Joslin et al. 2014	The effect of neighborhood-level socioeconomic status on racial differences in ovarian cancer treatment in a population-based analysis in Chicago.	Concentrated Disadvantage (6 variables)	No	Ovarian	Cross-Sectional	Tract	2766	Illinois State Cancer Registry	1995-2009	0	1	0.81	0.19	0	0	0	0	Yes	No	No	Receipt of Debulking Surgery	Black/African American Females: No association	0	1	0	n/a	n/a	n/a	0	1	0	n/a	n/a	n/a	n/a	n/a	n/a	n/a	n/a	n/a	n/a	n/a	n/a	0	1	0
25173584	Joslin et al. 2014	The effect of neighborhood-level socioeconomic status on racial differences in ovarian cancer treatment in a population-based analysis in Chicago.	Concentrated Affluence	No	Ovarian	Cross-Sectional	Tract	2766	Illinois State Cancer Registry	1995-2009	0	1	0.81	0.19	0	0	0	0	Yes	No	No	Receipt of Any Chemotherapy	Black/African American Females: ↑ nSES ↑ Definitive Treatment (↑ Any Chemotherapy)	1	0	0	n/a	n/a	n/a	1	0	0	n/a	n/a	n/a	n/a	n/a	n/a	n/a	n/a	n/a	n/a	n/a	n/a	1	0	0
25173584	Joslin et al. 2014	The effect of neighborhood-level socioeconomic status on racial differences in ovarian cancer treatment in a population-based analysis in Chicago.	Concentrated Affluence	No	Ovarian	Cross-Sectional	Tract	2766	Illinois State Cancer Registry	1995-2009	0	1	0.81	0.19	0	0	0	0	Yes	No	No	Receipt of Multiagent Chemotherapy	Black/African American Females: ↑ nSES ↑ Definitive Treatment (↑ Multiagent Chemotherapy)	1	0	0	n/a	n/a	n/a	1	0	0	n/a	n/a	n/a	n/a	n/a	n/a	n/a	n/a	n/a	n/a	n/a	n/a	1	0	0
25173584	Joslin et al. 2014	The effect of neighborhood-level socioeconomic status on racial differences in ovarian cancer treatment in a population-based analysis in Chicago.	Concentrated Affluence	No	Ovarian	Cross-Sectional	Tract	2766	Illinois State Cancer Registry	1995-2009	0	1	0.81	0.19	0	0	0	0	Yes	No	No	Receipt of Any Surgery	Black/African American Females: No association	0	1	0	n/a	n/a	n/a	0	1	0	n/a	n/a	n/a	n/a	n/a	n/a	n/a	n/a	n/a	n/a	n/a	n/a	0	1	0
25173584	Joslin et al. 2014	The effect of neighborhood-level socioeconomic status on racial differences in ovarian cancer treatment in a population-based analysis in Chicago.	Concentrated Affluence	No	Ovarian	Cross-Sectional	Tract	2766	Illinois State Cancer Registry	1995-2009	0	1	0.81	0.19	0	0	0	0	Yes	No	No	Receipt of Debulking Surgery	Black/African American Females: No association	0	1	0	n/a	n/a	n/a	0	1	0	n/a	n/a	n/a	n/a	n/a	n/a	n/a	n/a	n/a	n/a	n/a	n/a	0	1	0
22690339	Simon et al. 2012	Racial differences in the use of adjuvant chemotherapy for breast cancer in a large urban integrated health system.	Material Deprivation Index	No	Breast	Cross-Sectional	Tract	2234	Henry Ford Health System; Metropolitan Detroit Cancer Surveillance Systems	1996-2005	0	1	0.67	0.33	0	0	0	0	Yes	No	Yes	Time to Treatment	Females Across Race: ↑ nSES ↑ Treatment (↓ Time to Treatment)	1	0	0	n/a	n/a	n/a	n/a	n/a	n/a	n/a	n/a	n/a	n/a	n/a	n/a	1	0	0	n/a	n/a	n/a	1	0	0
22690339	Simon et al. 2012	Racial differences in the use of adjuvant chemotherapy for breast cancer in a large urban integrated health system.	Material Deprivation Index	No	Breast	Cross-Sectional	Tract	2234	Henry Ford Health System; Metropolitan Detroit Cancer Surveillance Systems	1996-2005	0	1	0.67	0.33	0	0	0	0	Yes	No	Yes	Receipt of Chemotherapy	Females Across Race: No association	0	1	0	n/a	n/a	n/a	n/a	n/a	n/a	n/a	n/a	n/a	n/a	n/a	n/a	0	1	0	n/a	n/a	n/a	0	1	0
28811730	Watson et al. 2017	Racial Differences in Prostate Cancer Treatment: The Role of Socioeconomic Status.	Dubowitz Index	No	Prostate	Cross-Sectional	Tract	2194	Philadelphia Area Prostate Cancer Access Study	2012-2014	1	0	0.8	0.16	0	0	0	0.03	Yes	Yes	Yes	Receipt of Definitive Treatment	Males Across Race: ↑ nSES ↑ Definitive Treatment	1	0	0	n/a	n/a	n/a	n/a	n/a	n/a	n/a	n/a	n/a	n/a	n/a	n/a	1	0	0	1	0	0	n/a	n/a	n/a
†Some studies have multiples rows of data because they reported treatment data on more than one cancer site/outcome (e.g., receipt of surgery and time to treatment) or utilize more than one nSES index
‡Some papers only presented results for the entire cohort and did not stratify nSES associations by race, and some stratified associations by race but also presented results for the entire cohort. Those associations are included in the "Mixed Race Population" columns

## Sheet: Survival Associations
Supporting Table 1f. Survival/Mortality Associations†									Data Source(s)		Sex/Gender		Race/Ethnicity						Individual-Level Adjustment				Overall Associations Found				White Population				Black/African American Population				Hispanic Population				Asian/Pacific Islander Population				American Indian/Alaska Native Population				Mixed Race Population‡
PMID	Author	Title	Index	Multi-State Sample?	Site	Study Design	Census Block Group or Tract	Cohort (N)	Data Source	Years	% Male	% Female	% White	% Black	% Hispanic	% Asian/Pacific Islander	% American Indian/Alaska Native	% Other/Unknown	Any individual level adjustment	Adjustment for individual level covariates beyond those included in SEER?	Any individual SES adjustment	Results/Associations Found	# Positive Associations Found (high nSES/better survival)	# No Association Found	# Inverse Associations Found (high nSES/low survival)	# Associations Found But No Directionality Identified	# Positive Associations Found in White Population	# No Associations Found in White Population	# Inverse Associations Found in White Population	# Associations Found But No Directionality Identified in White Population	# Positive Associations Found in Black/African American Population	# No Associations Found in Black/African American Population	# Inverse Associations Found in Black/African American Population	# Associations Found But No Directionality Identified in Black/African American Population	# Positive Associations Found in Hispanic Population	# No Associations Found in Hispanic Population	# Inverse Associations Found in Hispanic Population	# Associations Found But No Directionality Identified in Hispanic Population	# Positive Associations Found in Asian/Pacific Islander Population	# No Associations Found in Asian/Pacific Islander Population	# Inverse Associations Found in Asian/Pacific Islander Population	# Associations Found But No Directionality Identified in Asian/Pacific Islander Population	# Positive Associations Found in American Indian/Alaskan Native Population	# No Associations Found in American Indian/Alaskan Native Population	# Inverse Associations Found in American Indian/Alaskan Native Population	# Associations Found But No Directionality Identified in American Indian/Alaskan Native Population	# Positive Associations Found Across Race	# No Associations Found Across Race	# Inverse Associations Found Across Race
24658879	Banegas et al. 2014	Heterogeneity of breast cancer subtypes and survival among Hispanic women with invasive breast cancer in California.	Banegas Index	No	Breast	Cross-Sectional	Block Group	16380	California Cancer Registry	2005-2010	0	1	0	0	1	0	0	0	Yes	No	Yes	Hispanic Females: ↑ nSES ↑ Survival	1	0	0	0	n/a	n/a	n/a	n/a	n/a	n/a	n/a	n/a	1	0	0	0	n/a	n/a	n/a	n/a	n/a	n/a	n/a	n/a	n/a	n/a	n/a
27103765	Bethea et al. 2016	Neighborhood Socioeconomic Status in Relation to All-Cause, Cancer, and Cardiovascular Mortality in the Black Women's Health Study.	Coogan Index	Yes	General Cancer	Cross-Sectional	Block Group	33625	Black Women's Health Study	1995-2011	0	1	0	1	0	0	0	0	Yes	Yes	Yes	Black/African American Females: ↑ nSES ↑ Survival	1	0	0	0	n/a	n/a	n/a	n/a	1	0	0	0	n/a	n/a	n/a	n/a	n/a	n/a	n/a	n/a	n/a	n/a	n/a	n/a	n/a	n/a	n/a
31287559	Beyer et al. 2019	Housing discrimination and racial cancer disparities among the 100 largest US metropolitan areas	Beyer Index	Yes	General Cancer	Cross-Sectional	Tract	Not Reported	National Vital Statistics System at the National Center for Health Statistics	2009-2013	Not Reported	Not Reported	Not Reported	Not Reported	Not Reported	Not Reported	Not Reported	Not Reported	No	No	No	Across Race & Gender: No association Males Across Race: No association Females Across Race: No association	0	3	0	0	n/a	n/a	n/a	n/a	n/a	n/a	n/a	n/a	n/a	n/a	n/a	n/a	n/a	n/a	n/a	n/a	n/a	n/a	n/a	n/a	0	3	0
25986734	Brewer et al. 2015	The influence of neighborhood socioeconomic status and race on survival from ovarian cancer: a population-based analysis of Cook County, Illinois.	Concentrated Affluence	No	Ovarian	Cross-Sectional	Tract	2432	Illinois State Cancer Registry	1998-2007	0	1	0.82	0.18	0	0	0	0	Yes	No	No	Black/African American Females: ↑ nSES ↑ Survival	1	0	0	0	n/a	n/a	n/a	n/a	1	0	0	0	n/a	n/a	n/a	n/a	n/a	n/a	n/a	n/a	n/a	n/a	n/a	n/a	n/a	n/a	n/a
25986734	Brewer et al. 2015	The influence of neighborhood socioeconomic status and race on survival from ovarian cancer: a population-based analysis of Cook County, Illinois.	Concentrated Disadvantage (6 variables)	No	Ovarian	Cross-Sectional	Tract	2432	Illinois State Cancer Registry	1998-2007	0	1	0.82	0.18	0	0	0	0	Yes	No	No	Black/African American Females: ↑ nSES ↑ Survival	1	0	0	0	n/a	n/a	n/a	n/a	1	0	0	0	n/a	n/a	n/a	n/a	n/a	n/a	n/a	n/a	n/a	n/a	n/a	n/a	n/a	n/a	n/a
26063477	Cheng et al. 2015	Contribution of the neighborhood environment and obesity to breast cancer survival: the California Breast Cancer Survivorship Consortium	Yost Index	No	Breast	Cross-Sectional	Block Group	8995	California Breast Cancer Survivorship Consortium	1994-2007	0	1	0.47	0.19	0.2	0.14	0	0	Yes	Yes	Yes	White Females: ↑ nSES ↑ Survival Black/African American Females: No association Hispanic Females: No association Asian/Pacific Islander Females: No association Females Across Race: No association	1	4	0	0	1	0	0	0	0	1	0	0	0	1	0	0	0	1	0	0	n/a	n/a	n/a	n/a	0	1	0
21509771	Chu et al. 2011	Head and neck cancer-specific survival based on socioeconomic status in Asians and Pacific Islanders	Yost Index	No	Head & Neck	Cross-Sectional	Block Group	53544	California Cancer Registry	1988-2007	0.71	0.29	0.89	0	0	0.11	0	0	Yes	No	Yes	Across Race & Gender (Oral): ↑nSES ↑ Survival Across Race & Gender (Oropharynx): ↑nSES ↑ Survival Across Race & Gender (Hypopharynx/Larynx): ↑nSES ↑ Survival Across Race & Gender (Nasopharynx): ↑nSES ↑ Survival Asian/Pacific Islander Across Gender (All Head & Neck): ↑nSES ↑ Survival	5	0	0	0	n/a	n/a	n/a	n/a	n/a	n/a	n/a	n/a	n/a	n/a	n/a	n/a	1	0	0	0	n/a	n/a	n/a	n/a	4	0	0
24066271	Derouen et al. 2013	A Population-Based Observational Study of First-Course Treatment and Survival for Adolescent and Young Adult Females with Breast Cancer.	Yost Index	No	Breast	Cross-Sectional	Block Group	19906	California Cancer Registry	1992-2009	0	1	0.51	0.08	0.26	0.14	0	0.01	Yes	No	Yes	Females Across Race: ↑ nSES ↑ Survival	1	0	0	0	n/a	n/a	n/a	n/a	n/a	n/a	n/a	n/a	n/a	n/a	n/a	n/a	n/a	n/a	n/a	n/a	n/a	n/a	n/a	n/a	1	0	0
26812451	DeRouen et al. 2016	Disparities in Adolescent and Young Adult Survival After Testicular Cancer Vary by Histologic Subtype: A Population-Based Study in California 1988-2010.	Yost Index	No	Testicular	Cross-Sectional	Tract	14249	California Cancer Registry	1988-2010	1	0	0.61	0.02	0.32	0.04	0	0.02	Yes	No	Yes	Males Across Race: ↑ nSES ↑ Survival	1	0	0	0	n/a	n/a	n/a	n/a	n/a	n/a	n/a	n/a	n/a	n/a	n/a	n/a	n/a	n/a	n/a	n/a	n/a	n/a	n/a	n/a	1	0	0
29328959	Derouen et al. 2018	Impact of individual and neighborhood factors on disparities in prostate cancer survival.	Yost Index	No	Prostate	Cross-Sectional	Block Group	1800	California Cancer Registry	1997-2003	1	0	0.54	0.28	0.18	0	0	0	Yes	No	Yes	Males Across Race: ↑ nSES ↑ Survival	1	0	0	0	n/a	n/a	n/a	n/a	n/a	n/a	n/a	n/a	n/a	n/a	n/a	n/a	n/a	n/a	n/a	n/a	n/a	n/a	n/a	n/a	1	0	0
29035642	Ellis et al. 2018	Racial and Ethnic Disparities in Cancer Survival: The Contribution of Tumor, Sociodemographic, Institutional, and Neighborhood Characteristics.	Yang Index	No	Breast	Cross-Sectional	Block Group	877662	California Cancer Registry	2000-2013	0	1	Not Reported	Not Reported	Not Reported	Not Reported	Not Reported	Not Reported	Yes	No	Yes	Black/African American Females: nSES influences survival disparities Hispanic Females: nSES influences survival disparities Asian/Pacific Islander Females: No association	0	1	0	2	n/a	n/a	n/a	n/a	0	0	0	1	0	0	0	1	0	1	0	0	n/a	n/a	n/a	n/a	n/a	n/a	n/a
29035642	Ellis et al. 2018	Racial and Ethnic Disparities in Cancer Survival: The Contribution of Tumor, Sociodemographic, Institutional, and Neighborhood Characteristics.	Yang Index	No	Colorectal	Cross-Sectional	Block Group	877662	California Cancer Registry	2000-2013	0.51	0.49	Not Reported	Not Reported	Not Reported	Not Reported	Not Reported	Not Reported	Yes	No	Yes	Black/African American Males: nSES influences survival disparities Black/African American Females: nSES influences survival disparities Hispanic Males: nSES influences survival disparities Hispanic Females: nSES influences survival disparities Asian/Pacific Islander Males: No association Asian/Pacific Islander Females: No association	0	2	0	4	n/a	n/a	n/a	n/a	0	0	0	2	0	0	0	2	0	2	0	0	n/a	n/a	n/a	n/a	n/a	n/a	n/a
29035642	Ellis et al. 2018	Racial and Ethnic Disparities in Cancer Survival: The Contribution of Tumor, Sociodemographic, Institutional, and Neighborhood Characteristics.	Yang Index	No	Lung	Cross-Sectional	Block Group	877662	California Cancer Registry	2000-2013	0.51	0.49	Not Reported	Not Reported	Not Reported	Not Reported	Not Reported	Not Reported	Yes	No	Yes	Black/African American Males: nSES influences survival disparities Black/African American Females: nSES influences survival disparities Hispanic Males: nSES influences survival disparities Hispanic Females: nSES influences survival disparities Asian/Pacific Islander Males: No association Asian/Pacific Islander Females: No association	0	2	0	4	n/a	n/a	n/a	n/a	0	0	0	2	0	0	0	2	0	2	0	0	n/a	n/a	n/a	n/a	n/a	n/a	n/a
29035642	Ellis et al. 2018	Racial and Ethnic Disparities in Cancer Survival: The Contribution of Tumor, Sociodemographic, Institutional, and Neighborhood Characteristics.	Yang Index	No	Prostate	Cross-Sectional	Block Group	877662	California Cancer Registry	2000-2013	1	0	Not Reported	Not Reported	Not Reported	Not Reported	Not Reported	Not Reported	Yes	No	Yes	Black/African American Males: nSES influences survival disparities Hispanic Males: nSES influences survival disparities Asian/Pacific Islander Males: No association	0	1	0	2	n/a	n/a	n/a	n/a	0	0	0	1	0	0	0	1	0	1	0	0	n/a	n/a	n/a	n/a	n/a	n/a	n/a
20299648	Gomez et al. 2010	Disparities in breast cancer survival among Asian women by ethnicity and immigrant status: a population-based study.	Yost Index	No	Breast	Cross-Sectional	Block Group	20747	California Cancer Registry	1988-2005	0	1	0	0	0	1	0	0	Yes	No	Yes	Japanese Females: ↑nSES ↑ Survival Chinese Females: No association Filipina Females: No association Korean Females: No association South Asian Females: No association Vietnamese Females: No association	1	5	0	0	n/a	n/a	n/a	n/a	n/a	n/a	n/a	n/a	n/a	n/a	n/a	n/a	1	5	0	0	n/a	n/a	n/a	n/a	n/a	n/a	n/a
25602869	Gomez et al. 2015	Nativity and neighborhood characteristics and cervical cancer stage at diagnosis and survival outcomes among Hispanic women in California.	Yost Index	No	Cervical	Cross-Sectional	Block Group	7958	California Cancer Registry	1994-2009	0	1	0	0	1	0	0	0	Yes	No	No	Females Across Race: ↑ nSES ↑ Survival	1	0	0	0	n/a	n/a	n/a	n/a	n/a	n/a	n/a	n/a	1	0	0	0	n/a	n/a	n/a	n/a	n/a	n/a	n/a	n/a	n/a	n/a	n/a
28717680	Gomez et al. 2016	Lung Cancer Survival Among Chinese Americans, 2000 to 2010.	Yang Index	No	Lung	Cross-Sectional	Block Group	3832	California Cancer Registry	2000-2010	0.58	0.42	0	0	0	1	0	0	Yes	No	Yes	Asian/Pacific Islander Females: ↑ nSES ↑ Survival Asian/Pacific Islander Males: No association	1	1	0	0	n/a	n/a	n/a	n/a	n/a	n/a	n/a	n/a	n/a	n/a	n/a	n/a	1	1	0	0	n/a	n/a	n/a	n/a	n/a	n/a	n/a
26650930	Hastert et al. 2016	Contribution of health behaviors to the association between area-level socioeconomic status and cancer mortality.	Diez-Roux Index	No	General Cancer	Cross-Sectional	Block Group	54736	VITamins And Lifestyle (VITAL) Study	2000-2010	0.52	0.48	0.94	0	0	0	0	0.06	Yes	Yes	Yes	Across Race & Gender: ↑ nSES ↑ Survival	1	0	0	0	n/a	n/a	n/a	n/a	n/a	n/a	n/a	n/a	n/a	n/a	n/a	n/a	n/a	n/a	n/a	n/a	n/a	n/a	n/a	n/a	1	0	0
30834239	Hossain et al. 2019	Neighborhood Social Determinants of Triple Negative Breast Cancer	Concentrated Disadvantage (6 variables)	No	Breast	Cross-Sectional	Tract	8220	Louisiana Tumor Registry	2010-2012	0	1	0.69	0.3	0	0	0	0.01	Yes	No	Yes	Females Across Race: ↑ nSES ↑ survival	1	0	0	0	n/a	n/a	n/a	n/a	n/a	n/a	n/a	n/a	n/a	n/a	n/a	n/a	n/a	n/a	n/a	n/a	n/a	n/a	n/a	n/a	1	0	0
27197137	Johnson et al. 2016	The Effects of Residential Segregation and Neighborhood Characteristics on Surgery and Survival in Patients with Early-Stage Non-Small Cell Lung Cancer.	Johnson Index	No	Lung	Cross-Sectional	Tract	8322	Georgia Comprehensive Cancer Registry	2000-2009	0.55	0.45	0.83	0.18	0	0	0	0	Yes	No	Yes	White Across Gender: No association Black/African American Across Gender: No association	0	2	0	0	0	1	0	0	0	1	0	0	n/a	n/a	n/a	n/a	n/a	n/a	n/a	n/a	n/a	n/a	n/a	n/a	n/a	n/a	n/a
21050464	Keegan et al. 2010	The influence of nativity and neighborhoods on breast cancer stage at diagnosis and survival among California Hispanic women.	Yost Index	No	Breast	Cross-Sectional	Block Group	37695	California Cancer Registry	1988-2005	0	1	0	0	1	0	0	0	Yes	No	No	Hispanic Females: ↑ nSES ↑ Survival	1	0	0	0	n/a	n/a	n/a	n/a	n/a	n/a	n/a	n/a	1	0	0	0	n/a	n/a	n/a	n/a	n/a	n/a	n/a	n/a	n/a	n/a	n/a
25088804	Keegan et al. 2014	Neighborhood influences on recreational physical activity and survival after breast cancer.	Yost Index	No	Breast	Cross-Sectional	Block Group	4345	San Francisco Bay Area Breast Cancer Study (SFBCS); Northern California site of the Breast Cancer Family Registry (NC-BCFR)	1995-2008	0	1	0.24	0.23	0.38	0.15	0	0	Yes	Yes	Yes	Females Across Race: No association	0	1	0	0	n/a	n/a	n/a	n/a	n/a	n/a	n/a	n/a	n/a	n/a	n/a	n/a	n/a	n/a	n/a	n/a	n/a	n/a	n/a	n/a	0	1	0
25790426	Keegan et al. 2015	Racial/ethnic and socioeconomic differences in short-term breast cancer survival among women in an integrated health system.	Yost Index	No	Breast	Cross-Sectional	Block Group	6262	California Cancer Registry	2004-2007	0	1	0.68	0.08	0.11	0.13	0	0	Yes	No	Yes	Compared to White Females ↑ nSES: White Females/↓ nSES: No association Black/African American Females/↓ nSES: ↓ Survival Black/African American Females/↑ nSES: No association Hispanic Females/↑ nSES: No association Hispanic Females/↓ nSES: No association Asian/Pacific Islander Females/↑ nSES: No association Asian/Pacific Islander Females/↓ nSES: No association	1	6	0	0	0	1	0	0	1	1	0	0	0	2	0	0	0	2	0	0	n/a	n/a	n/a	n/a	n/a	n/a	n/a
25778795	Keegan et al. 2015	Sociodemographic disparities in differentiated thyroid cancer survival among adolescents and young adults in California.	Yost Index	No	Thyroid	Cross-Sectional	Block Group	16827	California Cancer Registry	1998-2010	0.17	0.83	0.52	0.03	0.3	0.15	0	0.01	Yes	No	Yes	Across Race & Gender: No association Males Across Race: ↑ nSES ↑ Survival Females Across Race: No association	1	2	0	0	n/a	n/a	n/a	n/a	n/a	n/a	n/a	n/a	n/a	n/a	n/a	n/a	n/a	n/a	n/a	n/a	n/a	n/a	n/a	n/a	1	2	0
26826029	Keegan et al. 2016	Impact of Treatment and Insurance on Socioeconomic Disparities in Survival after Adolescent and Young Adult Hodgkin Lymphoma: A Population-Based Study	Yost Index	No	Lymphoid	Cross-Sectional	Block Group	9353	California Cancer Registry	1988-2011	0.51	0.49	0.63	0.07	0.24	0.06	0	0	Yes	No	Yes	Across Race & Gender: ↑ nSES ↑ Survival	1	0	0	0	n/a	n/a	n/a	n/a	n/a	n/a	n/a	n/a	n/a	n/a	n/a	n/a	n/a	n/a	n/a	n/a	n/a	n/a	n/a	n/a	1	0	0
25417237	Kish et al. 2014	Racial and ethnic disparities in cancer survival by neighborhood socioeconomic status in Surveillance, Epidemiology, and End Results (SEER) Registries.	Yost Index	Yes	Breast	Cross-Sectional	Tract	1245215	SEER	2002-2008	0	1	0.73	0.1	0.09	0.07	0.01	0.01	Yes	No	Yes	White Females: ↑ nSES ↑ Survival Black/African American Females: ↑ nSES ↑ Survival Asian/Pacific Islander Females: ↑ nSES ↑ Survival Hispanic Females: ↑ nSES ↑ Survival American Indian/Alaska Native Females: No association	4	1	0	0	1	0	0	0	1	0	0	0	1	0	0	0	1	0	0	0	0	1	0	0	n/a	n/a	n/a
25417237	Kish et al. 2014	Racial and ethnic disparities in cancer survival by neighborhood socioeconomic status in Surveillance, Epidemiology, and End Results (SEER) Registries.	Yost Index	Yes	Colorectal	Cross-Sectional	Tract	1245215	SEER	2002-2008	0.51	0.49	0.72	0.11	0.09	0.07	0.01	0.01	Yes	No	Yes	White Across Gender: ↑ nSES ↑ Survival Black/African American Across Gender: ↑ nSES ↑ Survival Asian/Pacific Islander Across Gender: ↑ nSES ↑ Survival Hispanic Across Gender: ↑ nSES ↑ Survival American Indian/Alaska Native Across Gender: No association	4	1	0	0	1	0	0	0	1	0	0	0	1	0	0	0	1	0	0	0	0	1	0	0	n/a	n/a	n/a
25417237	Kish et al. 2014	Racial and ethnic disparities in cancer survival by neighborhood socioeconomic status in Surveillance, Epidemiology, and End Results (SEER) Registries.	Yost Index	Yes	Liver	Cross-Sectional	Tract	1245215	SEER	2002-2008	0.72	0.28	0.52	0.12	0.17	0.18	0.01	0.01	Yes	No	Yes	White Across Gender: ↑ nSES ↑ Survival Black/African American Across Gender: ↑ nSES ↑ Survival Asian/Pacific Islander Across Gender: ↑ nSES ↑ Survival Hispanic Across Gender: ↑ nSES ↑ Survival American Indian/Alaska Native Across Gender: No association	4	1	0	0	1	0	0	0	1	0	0	0	1	0	0	0	1	0	0	0	0	1	0	0	n/a	n/a	n/a
25417237	Kish et al. 2014	Racial and ethnic disparities in cancer survival by neighborhood socioeconomic status in Surveillance, Epidemiology, and End Results (SEER) Registries.	Yost Index	Yes	Lung	Cross-Sectional	Tract	1245215	SEER	2002-2008	0.54	0.46	0.78	0.11	0.05	0.05	0	0	Yes	No	Yes	Black/African American Across Gender: ↑ nSES ↑ Survival Asian/Pacific Islander Across Gender: ↑ nSES ↑ Survival Hispanic Across Gender: ↑ nSES ↑ Survival American Indian/Alaska Native Across Gender: No association	4	1	0	0	1	0	0	0	1	0	0	0	1	0	0	0	1	0	0	0	0	1	0	0	n/a	n/a	n/a
25417237	Kish et al. 2014	Racial and ethnic disparities in cancer survival by neighborhood socioeconomic status in Surveillance, Epidemiology, and End Results (SEER) Registries.	Yost Index	Yes	Prostate	Cross-Sectional	Tract	1245215	SEER	2002-2008	1	0	0.71	0.14	0.08	0.04	0	0.03	Yes	No	Yes	White Males: ↑ nSES ↑ Survival Black/African American Males: ↑ nSES ↑ Survival Asian/Pacific Islander Males: No association Hispanic Males: No association American Indian/Alaska Native Males: No association	2	3	0	0	1	0	0	0	1	0	0	0	0	1	0	0	0	1	0	0	0	1	0	0	n/a	n/a	n/a
25417237	Kish et al. 2014	Racial and ethnic disparities in cancer survival by neighborhood socioeconomic status in Surveillance, Epidemiology, and End Results (SEER) Registries.	Yost Index	Yes	Renal	Cross-Sectional	Tract	1245215	SEER	2002-2008	0.61	0.39	0.72	0.11	0.12	0.05	0.01	0.01	Yes	No	Yes	White Across Gender ↑ nSES ↑ Survival Black/African American Across Gender: No association Asian/Pacific Islander Across Gender: No association American Indian/Alaska Native Across Gender: No association Hispanic Across Gender: No association	1	4	0	0	1	0	0	0	0	1	0	0	0	1	0	0	0	1	0	0	0	1	0	0	n/a	n/a	n/a
21836166	Lian et al. 2011	Geographic variation in colorectal cancer survival and the role of small-area socioeconomic deprivation: a multilevel survival analysis of the NIH-AARP Diet and Health Study Cohort.	Lian Index	Yes	Colorectal	Cross-Sectional	Tract	7024	National Institutes of Health-AARP Diet and Health (NIH-AARP) study	1995-2004	0.68	0.32	0.92	0	0	0	0	0.08	Yes	Yes	Yes	Across Race & Gender: No association	0	1	0	0	n/a	n/a	n/a	n/a	n/a	n/a	n/a	n/a	n/a	n/a	n/a	n/a	n/a	n/a	n/a	n/a	n/a	n/a	n/a	n/a	0	1	0
25234843	Lian et al. 2014	Neighborhood socioeconomic deprivation, tumor subtypes, and causes of death after non-metastatic invasive breast cancer diagnosis: a multilevel competing-risk analysis.	Lian Index	No	Breast	Cross-Sectional	Tract	3312	Alvin J. Siteman Cancer Center	1999-2010	0	1	0.75	0.22	0	0	0	0.02	Yes	Yes	Yes	Females Across Race: No association	0	1	0	0	n/a	n/a	n/a	n/a	n/a	n/a	n/a	n/a	n/a	n/a	n/a	n/a	n/a	n/a	n/a	n/a	n/a	n/a	n/a	n/a	0	1	0
21124858	Major et al. 2010	Neighborhood socioeconomic deprivation and mortality: NIH-AARP diet and health study.	Messer SES Index	Yes	General Cancer	Cross-Sectional	Tract	409775	National Institutes of Health-AARP Diet and Health (NIH-AARP) study	1995-2005	0.57	0.43	Not reported	Not reported	Not reported	Not reported	Not reported	Not reported	Yes	Yes	Yes	Males Across Race: ↑ nSES ↑ Survival Females Across Race: No association	1	1	0	0	n/a	n/a	n/a	n/a	n/a	n/a	n/a	n/a	n/a	n/a	n/a	n/a	n/a	n/a	n/a	n/a	n/a	n/a	n/a	n/a	1	1	0
28698973	Martinez et al. 2017	Contribution of clinical and socioeconomic factors to differences in breast cancer subtype and mortality between Hispanic and non-Hispanic white women.	Yost Index	No	Breast	Cross-Sectional	Block Group	129488	California Cancer Registry	2004-2014	0	1	0.77	0	0.23	0	0	0	Yes	No	No	nSES influences mortality disparities for Hispanic Females vs. White Females	0	0	0	1	n/a	n/a	n/a	n/a	n/a	n/a	n/a	n/a	0	0	0	1	n/a	n/a	n/a	n/a	n/a	n/a	n/a	n/a	n/a	n/a	n/a
23960183	Patel et al. 2013	How do social factors explain outcomes in non-small-cell lung cancer among Hispanics in California? Explaining the Hispanic paradox.	Yost Index	No	Lung	Cross-Sectional	Block Group	14280	California Cancer Registry	1998-2007	0.59	0.41	0	0	1	0	0	0	Yes	No	No	Hispanic Across Gender: No association	0	1	0	0	n/a	n/a	n/a	n/a	n/a	n/a	n/a	n/a	0	1	0	0	n/a	n/a	n/a	n/a	n/a	n/a	n/a	n/a	n/a	n/a	n/a
22445028	Reitzel et al. 2012	Neighborhood deprivation and clinical outcomes among head and neck cancer patients.	Reitzel Index	Yes	Head & Neck	Cross-Sectional	Tract	1151	University of Texas MD Anderson Cancer Center	1996-2009	0.77	0.23	0.82	0	0	0	0	0.18	Yes	Yes	Yes	Across Race & Gender: No association	0	1	0	0	n/a	n/a	n/a	n/a	n/a	n/a	n/a	n/a	n/a	n/a	n/a	n/a	n/a	n/a	n/a	n/a	n/a	n/a	n/a	n/a	0	1	0
24477988	Schupp et al. 2014	Immigration factors and prostate cancer survival among Hispanic men in California: does neighborhood matter?	Yost Index	No	Prostate	Cross-Sectional	Block Group	35427	California Cancer Registry	1995-2008	1	0	0	0	1	0	0	0	Yes	No	No	Hispanic Males: ↑ nSES ↑ Survival	1	0	0	0	n/a	n/a	n/a	n/a	n/a	n/a	n/a	n/a	1	0	0	0	n/a	n/a	n/a	n/a	n/a	n/a	n/a	n/a	n/a	n/a	n/a
24618999	Shariff-Marco et al. 2014	Impact of neighborhood and individual socioeconomic status on survival after breast cancer varies by race/ethnicity: the Neighborhood and Breast Cancer Study.	Yost Index	No	Breast	Cross-Sectional	Block Group	4369	San Francisco Bay Area Breast Cancer Study (SFBCS); Northern California site of the Breast Cancer Family Registry (NC-BCFR)	1995-2008	0	1	0.24	0.23	0.38	0.15	0	0	Yes	Yes	Yes	Asian/Pacific Islander Females: ↑ nSES ↑ Survival White Females: No association Black/African American Females: No association Hispanic Females: No association	1	3	0	0	0	1	0	0	0	1	0	0	0	1	0	0	1	0	0	0	n/a	n/a	n/a	n/a	n/a	n/a	n/a
26072260	Shariff-Marco et al. 2015	Intersection of Race/Ethnicity and Socioeconomic Status in Mortality After Breast Cancer	Yost Index	No	Breast	Cross-Sectional	Block Group	9372	California Breast Cancer Survivorship Consortium	1993-2007	0	1	0.48	0.19	0.19	0.14	0	0	Yes	Yes	No	African American Females: ↑ Education/↓ nSES: ↓ Survival ↓ Education/↑ nSES: ↓ Survival ↑ Education/↑ nSES: No association ↓ Education/↓ nSES: No association Hispanic Females: ↓ Education/↑ nSES: ↑ Survival ↑ Education/↑ nSES: No association ↓ Education/↓ nSES: No association ↑ Education/↓ nSES: No association White Females: ↓ Education/↑ nSES: No association ↑ Education/↑ nSES: No association ↓ …	2	13	1	0	0	4	0	0	1	2	1	0	1	3	0	0	0	4	0	0	n/a	n/a	n/a	n/a	n/a	n/a	n/a
25042119	Tao et al. 2014	Colorectal cancer mortality among Hispanics in California: differences by neighborhood socioeconomic status and nativity.	Yost Index	No	Colorectal	Cross-Sectional	Block Group	33146	California Cancer Registry	1988-2010	0.54	0.46	0	0	1	0	0	0	Yes	No	Yes	Hispanic Across Gender: ↑ nSES ↑ Survival	1	0	0	0	n/a	n/a	n/a	n/a	n/a	n/a	n/a	n/a	1	0	0	0	n/a	n/a	n/a	n/a	n/a	n/a	n/a	n/a	n/a	n/a	n/a
24705494	Tao et al. 2014	Socioeconomic disparities in mortality after diffuse large B-cell lymphoma in the modern treatment era.	Yost Index	No	Lymphoid	Longitudinal	Block Group	33032	California Cancer Registry	1988-2009	0.53	0.47	0.67	0.04	0.18	0.11	0	0	Yes	No	Yes	Across Race & Gender: ↑ nSES ↑ Survival	1	0	0	0	n/a	n/a	n/a	n/a	n/a	n/a	n/a	n/a	n/a	n/a	n/a	n/a	n/a	n/a	n/a	n/a	n/a	n/a	n/a	n/a	1	0	0
25969506	Tao et al. 2015	Breast Cancer Mortality in African-American and Non-Hispanic White Women by Molecular Subtype and Stage at Diagnosis: A Population-Based Study	Yost Index	No	Breast	Cross-Sectional	Block Group	103498	California Cancer Registry	2005-2012	0	1	0.91	0.09	0	0	0	0	Yes	No	No	Females Across Race: No association for HR+/HER2- Females Across Race: No association for HR+/HER2+ Females Across Race: No association for HR-/HER2+ Females Across Race: No association for Triple Negative	0	4	0	0	n/a	n/a	n/a	n/a	0	4	0	0	n/a	n/a	n/a	n/a	n/a	n/a	n/a	n/a	n/a	n/a	n/a	n/a	n/a	n/a	n/a
27496200	Tao et al. 2016	Occurrence and outcome of de novo metastatic breast cancer by subtype in a large, diverse population.	Yost Index	No	Breast	Cross-Sectional	Block Group	125085	California Cancer Registry	2005-2011	0	1	0.63	0.06	0.18	0.12	0	0.01	Yes	No	Yes	Females Across Race: ↑ nSES ↑ Survival	1	0	0	0	n/a	n/a	n/a	n/a	n/a	n/a	n/a	n/a	n/a	n/a	n/a	n/a	n/a	n/a	n/a	n/a	n/a	n/a	n/a	n/a	1	0	0
29254556	Warren Anderson et al. 2018	Associations Between Neighborhood Environment, Health Behaviors, and Mortality	Messer SES Index	Yes	General Cancer	Cross-Sectional	Tract	77896	Southern Community Cohort Study	2002-2009	0.41	0.59	0.31	0.69	0	0	0	0	Yes	Yes	Yes	Males Across Race: No association Females Across Race: No association	0	2	0	0	n/a	n/a	n/a	n/a	n/a	n/a	n/a	n/a	n/a	n/a	n/a	n/a	n/a	n/a	n/a	n/a	n/a	n/a	n/a	n/a	0	2	0
31649136	Weis et al. 2019	The Impact of Neighborhood Economic and Racial Inequalities on the Spatial Variation of Breast Cancer Survival in New Jersey	ICE - Income	No	Breast	Cross-Sectional	Tract	27078	New Jersey State Cancer Registry	2010-2014	0	1	0.72	0.12	0.1	0.06	0	0.01	Yes	No	Yes	Females Across Race: ↑ nSES ↑ Survival	1	0	0	0	n/a	n/a	n/a	n/a	n/a	n/a	n/a	n/a	n/a	n/a	n/a	n/a	n/a	n/a	n/a	n/a	n/a	n/a	n/a	n/a	1	0	0
†Some studies have multiples rows of data because they reported survival data on more than one cancer site or utilize more than one nSES index
‡Some papers only presented results for the entire cohort and did not stratify nSES associations by race, and some stratified associations by race but also presented results for the entire cohort. Those associations are included in the "Mixed Race Population" columns
[truncated: 9 more columns]
