# Supplementary material for: Systematic review of neighborhood socioeconomic indices studied across the cancer control continuum
Source: Cancer Med. 2022 Feb 14;11(10):2125–44. doi: 10.1002/cam4.4601 (PMC9119356; doi:10.1002/cam4.4601)
Supplement: Supplementary file 4 — Table S2. [file CAM4-11-2125-s005.xlsx]

## Sheet: Summary by Index
Supporting Table 2. Summary of Associations Found Across Outcome by Index
	INCIDENCE				SCREENING				DIAGNOSIS					TREATMENT				SURVIVAL
Index	# Studies	Positive	No Associations	Inverse	# Studies	Positive	No Associations	Inverse	# Studies	Positive	No Associations	Inverse	Association Found with No Directionality Identified	# Studies	Positive	No Associations	Inverse	# Studies	Positive	No Associations	Inverse	Association Found with No Directionality Identified
Area Deprivation Index	1	0	0	1	0	.	.	.	0	.	.	.	.	0	.	.	.	0	.	.	.	.
Banegas Index	0	.	.	.	0	.	.	.	1	2	1	0	0	0	.	.	.	1	1	0	0	0
Beyer Index	0	.	.	.	0	.	.	.	0	.	.	.	.	0	.	.	.	1	0	3	0	0
Concentrated Affluence	0	.	.	.	0	.	.	.	1	1	1	0	0	1	2	2	0	1	1	0	0	0
Concentrated Disadvantage (2 variables)	0	.	.	.	0	.	.	.	1	1	0	0	0	0	.	.	.	0	.	.	.	.
Concentrated Disadvantage (6 variables)	1	0	0	2	0	.	.	.	3	2	5	0	1	1	0	4	0	2	2	0	0	0
Coogan Index	0	.	.	.	0	.	.	.	0	.	.	.	.	0	.	.	.	1	1	0	0	0
Diez-Roux Index	1	0	13	1	0	.	.	.	0	.	.	.	.	0	.	.	.	1	1	0	0	0
Doubeni Index	1	0	0	1	0	.	.	.	0	.	.	.	.	0	.	.	.	0	.	.	.	.
Dubowitz Index	0	.	.	.	0	.	.	.	0	.	.	.	.	1	1	0	0	0	.	.	.	.
ICE - Income	0	.	.	.	0	.	.	.	0	.	.	.	.	0	.	.	.	1	1	0	0	0
Johnson Index	0	.	.	.	0	.	.	.	0	.	.	.	.	1	2	0	0	1	0	2	0	0
Lian Index	0	.	.	.	0	.	.	.	0	.	.	.	.	0	.	.	.	2	0	2	0	0
Material Deprivation Index	0	.	.	.	0	.	.	.	0	.	.	.	.	1	1	1	0	0	.	.	.	.
Messer SES Index	1	0	1	1	0	.	.	.	2	4	7	0	0	0	.	.	.	2	1	3	0	0
Mojica Index	0	.	.	.	0	.	.	.	1	0	5	0	0	0	.	.	.	0	.	.	.	.
Neighborhood Deprivation Index	1	0	5	0	0	.	.	.	0	.	.	.	.	0	.	.	.	0	.	.	.	.
Palmer Index	1	0	1	0	0	.	.	.	1	0	2	0	0	0	.	.	.	0	.	.	.	.
Reitzel Index	0	.	.	.	0	.	.	.	0	.	.	.	.	0	.	.	.	1	0	1	0	0
Social Deprivation Index	0	.	.	.	1	1	1	1	0	.	.	.	.	0	.	.	.	0	.	.	.	.
Wheeler Index	0	.	.	.	1	1	0	0	0	.	.	.	.	0	.	.	.	0	.	.	.	.
Yang Index	2	6	7	19	0	.	.	.	0	.	.	.	.	0	.	.	.	2	1	7	0	12
Yost Index	16	39	71	56	0	.	.	.	6	9	8	1	0	3	7	3	0	22	41	50	1	1
Zhang Index	1	0	5	1	0	.	.	.	0	.	.	.	.	0	.	.	.	0	.	.	.	.
TOTAL	26	45	103	82	2	2	1	1	16	19	29	1	1	8	13	10	0	38	50	68	1	13
