# Supplementary material for: Systematic review of neighborhood socioeconomic indices studied across the cancer control continuum
Source: Cancer Med. 2022 Feb 14;11(10):2125–44. doi: 10.1002/cam4.4601 (PMC9119356; doi:10.1002/cam4.4601)
Supplement: Supplementary file 5 — Table S3. [file CAM4-11-2125-s008.xlsx]

## Sheet: By Region
Supporting Table 3. Summary of Associations Found Across Outcome by Region
INCIDENCE
Studies Conducted in California Only	# Studies	Positive Associations	No Associations	Inverse Associations
Yang Index	2	4	9	19
Yost Index	16	39	71	56
TOTALS - CA ONLY	18	43	80	75
Studies Conducted in Multiple States Including CA
Doubeni Index	1	0	0	1
Messer SES Index	1	0	1	1
Palmer Index	1	0	1	0
Zhang Index	1	0	5	1
TOTALS - MULTI-STATE CA	4	0	7	3
TOTALS - ALL CA	22	43	87	78
Studies Not Conducted in CA
Area Deprivation Index	1	0	0	1
Concentrated Disadvantage (6 variables)	1	0	0	2
Diez-Roux Index	1	0	13	1
Neighborhood Deprivation Index	1	0	5	0
TOTALS - OUTSIDE CA	4	0	18	4
TOTALS ACROSS STATES	26	43	105	82
SCREENING
Studies Not Conducted in CA	# Studies	Positive Associations	No Associations	Inverse Associations
Social Deprivation Index	1	1	1	1
Wheeler index	1	1	0	0
TOTALS - OUTSIDE CA	2	2	1	1
TOTALS ACROSS STATES	2	2	1	1
DIAGNOSIS
Studies Conducted in California Only	# Studies	Positive Associations	No Associations	Inverse Associations	Association Found with No Directionality Identified
Banegas index	1	2	1	0	0
Mojica index	1	0	5	0	0
Yost Index	6	7	4	1	0
TOTALS - CA ONLY	8	9	10	1	0
Studies Conducted in Multiple States Including CA
Messer SES Index	1	0	2	0	0
Palmer index	1	0	2	0	0
TOTALS - MULTI-STATE CA	2	0	4	0	0
TOTALS - ALL CA	10	9	14	1	0
Studies Not Conducted in CA
Concentrated Affluence	1	1	1	0	0
Concentrated Disadvantage (2 variables)	1	1	0	0	0
Concentrated Disadvantage (6 variables)	3	2	6	0	1
Messer SES Index	1	4	5	0	0
TOTALS - OUTSIDE CA	6	8	12	0	1
TOTALS ACROSS STATES	16	8	16	0	1
TREATMENT
Studies Conducted in California Only	# Studies	Positive Associations	No Associations	Inverse Associations
Yost Index	3	7	3	0
TOTALS - CA ONLY	3	7	3	0
Studies Not Conducted in CA
Concentrated Affluence	1	2	2	0
Concentrated Disadvantage (6 variables)	1	0	4	0
Dubowitz Index	1	1	0	0
Johnson Index	1	2	0	0
Material Deprivation Index	1	1	1	0
TOTALS - OUTSIDE CA	5	6	7	0
TOTALS ACROSS STATES	8	13	10	0
SURVIVAL
Studies Conducted in California Only	# Studies	Positive Associations	No Associations	Inverse Associations	Association Found with No Directionality Identified
Banegas Index	1	1	0	0	0
Yang index	2	1	7	0	12
Yost Index	20	22	39	1	1
TOTALS - CA ONLY	23	24	46	1	13
Studies Conducted in Multiple States Including CA
Beyer Index	1	0	3	0	0
Coogan Index	1	1	0	0	0
Lian Index	1	0	1	0	0
Messer SES Index	1	1	1	0	0
Yost Index	1	19	11	0	0
TOTALS - MULTI-STATE CA	5	21	16	0	0
TOTALS - ALL CA	28	45	62	1	13
Studies Not Conducted in CA
Concentrated Affluence	1	1	0	0	0
Concentrated Disadvantage (6 variables)	2	2	0	0	0
Diez-Roux Index	1	1	0	0	0
ICE - Income	1	1	0	0	0
Johnson Index	1	0	2	0	0
Lian Index	1	0	1	0	0
Messer SES Index	1	0	2	0	0
Reitzel Index	1	0	1	0	0
TOTALS - OUTSIDE CA	9	5	6	0	0
TOTALS ACROSS STATES	37	50	64	1	13
