# Supplementary material for: Systematic review of neighborhood socioeconomic indices studied across the cancer control continuum
Source: Cancer Med. 2022 Feb 14;11(10):2125–44. doi: 10.1002/cam4.4601 (PMC9119356; doi:10.1002/cam4.4601)
Supplement: Supplementary file 6 — Table S4. [file CAM4-11-2125-s004.xlsx]

## Sheet: By Site
Supporting Table 4. Associations Found Across Outcomes by Cancer Site
	Across Sites				Breast				Prostate				Cervical				Lung				Colorectal				Gastric				Head & Neck				Anal				Liver				Lymphoid				Melanoma				Thyroid
INCIDENCE	# Studies	Positive	No Associations	Inverse	# Studies	Positive	No Associations	Inverse	# Studies	Positive	No Associations	Inverse	# Studies	Positive	No Associations	Inverse	# Studies	Positive	No Associations	Inverse	# Studies	Positive	No Associations	Inverse	# Studies	Positive	No Associations	Inverse	# Studies	Positive	No Associations	Inverse	# Studies	Positive	No Associations	Inverse	# Studies	Positive	No Associations	Inverse	# Studies	Positive	No Associations	Inverse	# Studies	Positive	No Associations	Inverse	# Studies
Area Deprivation Index	1	0	0	1	0	.	.	.	0	.	.	.	0	.	.	.	1	0	0	1	0	.	.	.	0	.	.	.	0	.	.	.	0	.	.	.	0	.	.	.	0	.	.	.	0	.	.	.	0
Concentrated Disadvantage (6 variables)	1	0	0	2	0	.	.	.	0	.	.	.	0	.	.	.	0	.	.	.	1	0	0	2	0	.	.	.	0	.	.	.	0	.	.	.	0	.	.	.	0	.	.	.	0	.	.	.	0
Diez-Roux Index	1	0	13	1	1	0	1	0	1	0	1	0	0	.	.	.	1	0	2	1	1	0	3	0	0	.	.	.	0	.	.	.	0	.	.	.	0	.	.	.	0	.	.	.	0	.	.	.	0
Doubeni Index	1	0	0	1	0	.	.	.	0	.	.	.	0	.	.	.	0	.	.	.	1	0	0	1	0	.	.	.	0	.	.	.	0	.	.	.	0	.	.	.	0	.	.	.	0	.	.	.	0
Messer SES Index	1	0	1	1	0	.	.	.	1	0	1	1	0	.	.	.	0	.	.	.	0	.	.	.	0	.	.	.	0	.	.	.	0	.	.	.	0	.	.	.	0	.	.	.	0	.	.	.	0
Neighborhood Deprivation Index	1	0	5	0	0	.	.	.	0	.	.	.	0	.	.	.	1	0	5	0	0	.	.	.	0	.	.	.	0	.	.	.	0	.	.	.	0	.	.	.	0	.	.	.	0	.	.	.	0
Palmer Index	1	0	1	0	1	0	1	0	0	.	.	.	0	.	.	.	0	.	.	.	0	.	.	.	0	.	.	.	0	.	.	.	0	.	.	.	0	.	.	.	0	.	.	.	0	.	.	.	0
Yang Index	2	6	7	19	0	.	.	.	0	.	.	.	0	.	.	.	2	6	7	19	0	.	.	.	0	.	.	.	0	.	.	.	0	.	.	.	0	.	.	.	0	.	.	.	0	.	.	.	0
Yost Index	17	39	71	56	4	11	3	0	1	4	0	0	3	1	1	13	2	4	3	11	2	3	3	4	2	0	5	4	2	4	21	17	1	0	9	1	1	0	2	2	2	8	24	4	1	2	0	0	1
Zhang Index	1	0	5	1	0	.	.	.	0	.	.	.	0	.	.	.	0	.	.	.	1	0	5	1	0	.	.	.	0	.	.	.	0	.	.	.	0	.	.	.	0	.	.	.	0	.	.	.	0
TOTAL	27	45	103	82	6	11	5	0	3	4	2	1	3	1	1	13	7	10	17	32	6	3	11	8	2	0	5	4	2	4	21	17	1	0	9	1	1	0	2	2	2	8	24	4	1	2	0	0	1
	Across Sites				Prostate				Cervical				Colorectal
SCREENING	# Studies	Positive	No Associations	Inverse	# Studies	Positive	No Associations	Inverse	# Studies	Positive	No Associations	Inverse	# Studies	Positive	No Associations	Inverse
Social Deprivation Index	1	1	1	1	1	0	1	0	1	0	0	1	1	1	0	0
Wheeler Index	1	1	0	0	0	.	.	.	0	.	.	.	1	1	0	0
TOTAL	2	2	1	1	1	0	1	0	1	0	0	1	2	2	0	0
	Across Sites					Breast					Prostate					Cervical					Colorectal					Melanoma					Ovarian
DIAGNOSIS	# Studies	Positive	No Associations	Inverse	Association Found with No Directionality Identified	# Studies	Positive	No Associations	Inverse	Association Found with No Directionality Identified	# Studies	Positive	No Associations	Inverse	Association Found with No Directionality Identified	# Studies	Positive	No Associations	Inverse	Association Found with No Directionality Identified	# Studies	Positive	No Associations	Inverse	Association Found with No Directionality Identified	# Studies	Positive	No Associations	Inverse	Association Found with No Directionality Identified	# Studies	Positive	No Associations	Inverse	Association Found with No Directionality Identified
Banegas index	1	2	1	0	0	1	2	1	0	0	0	.	.	.	.	0	.	.	.	.	0	.	.	.	.	0	.	.	.	.	0	.	.	.	.
Concentrated affluence	1	1	1	0	0	0	.	.	.	.	0	.	.	.	.	0	.	.	.	.	0	.	.	.	.	0	.	.	.	.	1	1	1	0	0
Concentrated disadvantage (2 variables)	1	1	0	0	0	1	1	0	0	0	0	.	.	.	.	0	.	.	.	.	0	.	.	.	.	0	.	.	.	.	0	.	.	.	.
Concentrated disadvantage (6 variables)	3	2	5	0	1	2	1	4	0	1	0	.	.	.	.	0	.	.	.	.	0	.	.	.	.	0	.	.	.	.	1	1	1	0	0
Messer SES Index	2	4	7	0	0	0	.	.	.	.	2	4	7	0	0	0	.	.	.	.	0	.	.	.	.	0	.	.	.	.	0	.	.	.	.
Mojica index	1	0	5	0	0	0	.	.	.	.	0	.	.	.	.	0	.	.	.	.	1	0	5	0	0	0	.	.	.	.	0	.	.	.	.
Palmer index	1	0	2	0	0	1	0	2	0	0	0	.	.	.	.	0	.	.	.	.	0	.	.	.	.	0	.	.	.	.	0	.	.	.	.
Yost Index	6	9	8	1	0	4	3	1	1	0	0	.	.	.	.	1	1	0	0	0	0	.	.	.	.	1	5	7	0	0	0	.	.	.	.
TOTAL	16	19	29	1	1	9	7	8	1	1	2	4	7	0	0	1	1	0	0	0	1	0	5	0	0	1	5	7	0	0	2	2	2	0	0
	Across Sites				Breast				Prostate				Lymphoid				Lung				Ovarian
TREATMENT	# Studies	Positive	No Associations	Inverse	# Studies	Positive	No Associations	Inverse	# Studies	Positive	No Associations	Inverse	# Studies	Positive	No Associations	Inverse	# Studies	Positive	No Associations	Inverse	# Studies	Positive	No Associations	Inverse
Concentrated affluence	1	2	2	0	0	.	.	.	0	.	.	.	0	.	.	.	0	.	.	.	1	2	2	0
Concentrated disadvantage (6 variables)	1	0	4	0	0	.	.	.	0	.	.	.	0	.	.	.	0	.	.	.	1	0	4	0
Dubowitz index	1	1	0	0	0	.	.	.	1	1	0	0	0	.	.	.	0	.	.	.	0	.	.	.
Johnson index	1	2	0	0	0	.	.	.	0	.	.	.	0	.	.	.	1	2	0	0	0	.	.	.
Material deprivation index	1	1	1	0	1	1	1	0	0	.	.	.	0	.	.	.	0	.	.	.	0	.	.	.
Yost Index	3	7	3	0	2	3	3	0	0	.	.	.	1	4	0	0	0	.	.	.	0	.	.	.
TOTAL	8	13	10	0	3	4	4	0	1	1	0	0	1	4	0	0	1	2	0	0	2	2	6	0
	Across Sites					Breast					Prostate					General Cancer					Lung					Colorectal					Testicular					Head & Neck					Renal					Liver
SURVIVAL	# Studies	Positive	No Associations	Inverse	Association Found with No Directionality Identified	# Studies	Positive	No Associations	Inverse	Association Found with No Directionality Identified	# Studies	Positive	No Associations	Inverse	Association Found with No Directionality Identified	# Studies	Positive	No Associations	Inverse	Association Found with No Directionality Identified	# Studies	Positive	No Associations	Inverse	Association Found with No Directionality Identified	# Studies	Positive	No Associations	Inverse	Association Found with No Directionality Identified	# Studies	Positive	No Associations	Inverse	Association Found with No Directionality Identified	# Studies	Positive	No Associations	Inverse	Association Found with No Directionality Identified	# Studies	Positive	No Associations	Inverse	Association Found with No Directionality Identified	# Studies	Positive	No Associations	Inverse
Banegas index	1	1	0	0	0	1	1	0	0	0	0	.	.	.	.	0	.	.	.	.	0	.	.	.	.	0	.	.	.	.	0	.	.	.	.	0	.	.	.	.	0	.	.	.	.	0	.	.	.
Beyer Index	1	0	3	0	0	0	.	.	.	.	0	.	.	.	.	1	0	3	0	0	0	.	.	.	.	0	.	.	.	.	0	.	.	.	.	0	.	.	.	.	0	.	.	.	.	0	.	.	.
Concentrated affluence	1	1	0	0	0	0	.	.	.	.	0	.	.	.	.	0	.	.	.	.	0	.	.	.	.	0	.	.	.	.	0	.	.	.	.	0	.	.	.	.	0	.	.	.	.	0	.	.	.
Concentrated disadvantage (6 variables)	2	2	0	0	0	1	1	0	0	0	0	.	.	.	.	0	.	.	.	.	0	.	.	.	.	0	.	.	.	.	0	.	.	.	.	0	.	.	.	.	0	.	.	.	.	0	.	.	.
Coogan Index	1	1	0	0	0	0	.	.	.	.	0	.	.	.	.	1	1	0	0	0	0	.	.	.	.	0	.	.	.	.	0	.	.	.	.	0	.	.	.	.	0	.	.	.	.	0	.	.	.
Diez-Roux Index	1	1	0	0	0	0	.	.	.	.	0	.	.	.	.	1	1	0	0	0	0	.	.	.	.	0	.	.	.	.	0	.	.	.	.	0	.	.	.	.	0	.	.	.	.	0	.	.	.
ICE - Income	1	1	0	0	0	1	1	0	0	0	0	.	.	.	.	0	.	.	.	.	0	.	.	.	.	0	.	.	.	.	0	.	.	.	.	0	.	.	.	.	0	.	.	.	.	0	.	.	.
Johnson index	1	0	2	0	0	0	.	.	.	.	0	.	.	.	.	0	.	.	.	.	1	0	2	0	0	0	.	.	.	.	0	.	.	.	.	0	.	.	.	.	0	.	.	.	.	0	.	.	.
Lian Index	2	0	2	0	0	1	0	1	0	0	0	.	.	.	.	0	.	.	.	.	0	.	.	.	.	1	0	1	0	0	0	.	.	.	.	0	.	.	.	.	0	.	.	.	.	0	.	.	.
Messer SES Index	2	1	3	0	0	0	.	.	.	.	0	.	.	.	.	2	1	3	0	0	0	.	.	.	.	0	.	.	.	.	0	.	.	.	.	0	.	.	.	.	0	.	.	.	.	0	.	.	.
Reitzel index	1	0	1	0	0	0	.	.	.	.	0	.	.	.	.	0	.	.	.	.	0	.	.	.	.	0	.	.	.	.	0	.	.	.	.	1	0	1	0	0	0	.	.	.	.	0	.	.	.
Yang index	2	1	7	0	12	1	0	1	0	2	1	0	1	0	2	0	.	.	.	.	2	1	3	0	4	1	0	2	0	4	0	.	.	.	.	0	.	.	.	.	0	.	.	.	.	0	.	.	.
Yost index	21	41	50	1	1	12	13	37	1	1	3	4	3	0	0	0	.	.	.	.	2	4	2	0	0	2	5	1	0	0	1	1	0	0	0	1	5	0	0	0	1	1	4	0	0	1	4	1	0
TOTAL	37	50	68	1	13	17	16	39	1	3	4	4	4	0	2	5	3	6	0	0	5	5	7	0	4	4	5	4	0	4	1	1	0	0	0	2	5	1	0	0	1	1	4	0	0	1	4	1	0
[truncated: 21 more columns]
