# Supplementary material for: Systematic review of neighborhood socioeconomic indices studied across the cancer control continuum
Source: Cancer Med. 2022 Feb 14;11(10):2125–44. doi: 10.1002/cam4.4601 (PMC9119356; doi:10.1002/cam4.4601)
Supplement: Supplementary file 7 — Table S5. [file CAM4-11-2125-s006.xlsx]

## Sheet: By Race
Supporting Table 5. Summary of Associations Found Across Outcome by Race/Ethnicity†
	Across Race				Non-Hispanic White Population				Black/African American Population				Hispanic Population				Asian/Pacific Islander Population				Mixed Race Population
INCIDENCE	# Studies	Positive	No Association	Inverse	# Studies	Positive	No Association	Inverse	# Studies	Positive	No Association	Inverse	# Studies	Positive	No Association	Inverse	# Studies	Positive	No Association	Inverse	# Studies	Positive	No Association	Inverse
Area Deprivation Index	1	0	0	1	0	.	.	.	0	.	.	.	0	.	.	.	0	.	.	.	1	0	0	1
Concentrated Disadvantage (6 variables)	1	0	0	2	1	0	0	1	1	0	0	1	0	.	.	.	0	.	.	.	0	.	.	.
Diez-Roux Index	1	0	13	1	0	.	.	.	0	.	.	.	0	.	.	.	0	.	.	.	1	0	13	1
Doubeni Index	1	0	0	1	0	.	.	.	0	.	.	.	0	.	.	.	0	.	.	.	1	0	0	1
Messer SES Index	1	0	1	1	1	0	0	1	1	0	1	0	0	.	.	.	0	.	.	.	0	.	.	.
Neighborhood Deprivation Index	1	0	5	0	1	0	2	0	1	0	2	0	0	.	.	.	0	.	.	.	1	0	1	0
Palmer Index	1	0	1	0	0	.	.	.	1	0	1	0	0	.	.	.	0	.	.	.	0	.	.	.
Yang Index	2	4	9	19	2	0	0	8	2	0	1	7	2	4	4	0	2	0	4	4	0	.	.	.
Yost Index	16	39	71	56	7	5	3	15	5	3	9	8	10	18	22	10	10	10	32	16	5	3	5	7
Zhang Index	1	0	5	1	0	.	.	.	0	.	.	.	0	.	.	.	0	.	.	.	1	0	5	1
TOTAL	26	43	105	82	12	5	5	25	11	3	14	16	12	22	26	10	12	10	36	20	10	3	24	11
	Across Race				Non-Hispanic White Population				Black/African American Population				Hispanic Population				Asian/Pacific Islander Population				Mixed Race Population
SCREENING	# Studies	Positive	No Association	Inverse	# Studies	Positive	No Association	Inverse	# Studies	Positive	No Association	Inverse	# Studies	Positive	No Association	Inverse	# Studies	Positive	No Association	Inverse	# Studies	Positive	No Association	Inverse
Social Deprivation Index	1	1	1	1	0	.	.	.	0	.	.	.	0	.	.	.	0	.	.	.	1	1	1	1
Wheeler index	1	1	0	0	0	.	.	.	0	.	.	.	0	.	.	.	0	.	.	.	1	1	0	0
TOTAL	2	2	1	1	0	0	0	0	0	0	0	0	0	0	0	0	0	0	0	0	2	2	1	1
	Across Race					Non-Hispanic White Population					Black/African American Population					Hispanic Population					Asian/Pacific Islander Population					Mixed Race Population
DIAGNOSIS	# Studies	Positive	No Association	Inverse	Association Found with No Directionality Identified	# Studies	Positive	No Association	Inverse	Association Found with No Directionality Identified	# Studies	Positive	No Association	Inverse	Association Found with No Directionality Identified	# Studies	Positive	No Association	Inverse	Association Found with No Directionality Identified	# Studies	Positive	No Association	Inverse	Association Found with No Directionality Identified	# Studies	Positive	No Association	Inverse	Association Found with No Directionality Identified
Banegas index	1	2	1	0	0	0	.	.	.	0	0	.	.	.	.	1	2	1	0	0	0	.	.	.	.	0	.	.	.	.
Concentrated affluence	1	1	1	0	0	0	.	.	.	.	0	.	.	.	.	0	.	.	.	0	0	.	.	.	.	1	1	1	0	0
Concentrated disadvantage (2 variables)	1	1	0	0	0	0	.	.	.	.	0	.	.	.	.	0	.	.	.	0	0	.	.	.	.	1	1	0	0	0
Concentrated disadvantage (6 variables)	3	2	7	0	2	1	0	1	0	0	1	0	0	0	1	1	0	1	0	0	0	.	.	.	.	3	2	5	0	1
Messer SES Index	2	4	7	0	0	2	2	2	0	0	2	1	3	0	0	0	.	.	.	.	0	.	.	.	.	1	1	2	0	0
Mojica index	1	0	5	0	0	1	0	1	0	0	1	0	1	0	0	1	0	1	0	0	1	0	1	0	0	1	0	1	0	0
Palmer index	1	0	2	0	0	0	.	.	.	.	1	0	2	0	0	0	.	.	.	.	0	.	.	.	.	0	.	.	.	.
Yost Index	6	9	8	1	0	1	5	7	0	0	0	.	.	.	.	4	3	1	1	0	0	.	.	.	.	1	1	0	0	0
TOTAL	16	19	31	1	2	5	7	11	0	0	5	1	6	0	1	7	5	4	1	0	1	0	1	0	0	8	6	9	0	1
	Across Race				Non-Hispanic White Population				Black/African American Population				Hispanic Population				Asian/Pacific Islander Population				Mixed Race Population
TREATMENT	# Studies	Positive	No Association	Inverse	# Studies	Positive	No Association	Inverse	# Studies	Positive	No Association	Inverse	# Studies	Positive	No Association	Inverse	# Studies	Positive	No Association	Inverse	# Studies	Positive	No Association	Inverse
Concentrated affluence	1	2	2	0	0	.	.	.	1	2	2	0	0	.	.	.	0	.	.	.	0	.	.	.
Concentrated disadvantage (6 variables)	1	0	4	0	0	.	.	.	1	0	4	0	0	.	.	.	0	.	.	.	0	.	.	.
Dubowitz index	1	1	0	0	0	.	.	.	0	.	.	.	0	.	.	.	0	.	.	.	1	1	0	0
Johnson index	1	2	0	0	1	1	0	0	1	1	0	0	0	.	.	.	0	.	.	.	0	.	.	.
Material deprivation index	1	1	1	0	0	.	.	.	0	.	.	.	0	.	.	.	0	.	.	.	1	1	1	0
Yost Index	3	7	3	0	0	.	.	.	0	.	.	.	0	.	.	.	1	1	2	0	2	6	1	0
TOTAL	8	13	10	0	1	1	0	0	3	3	6	0	0	0	0	0	1	1	2	0	4	8	2	0
	Across Race					Non-Hispanic White Population					Black/African American Population					Hispanic Population					Asian/Pacific Islander Population					American Indian/Alaska Native Population					Mixed Race Population
SURVIVAL	# Studies	Positive	No Association	Inverse	Association Found with No Directionality Identified	# Studies	Positive	No Association	Inverse	Association Found with No Directionality Identified	# Studies	Positive	No Association	Inverse	Association Found with No Directionality Identified	# Studies	Positive	No Association	Inverse	Association Found with No Directionality Identified	# Studies	Positive	No Association	Inverse	Association Found with No Directionality Identified	# Studies	Positive	No Association	Inverse	Association Found with No Directionality Identified	# Studies	Positive	No Association	Inverse	Association Found with No Directionality Identified
Banegas index	1	1	0	0	0	0	.	.	.	.	0	.	.	.	.	1	1	0	0	0	0	.	.	.	.	0	.	.	.	.	0	.	.	.	.
Beyer Index	1	0	3	0	0	0	.	.	.	.	0	.	.	.	.	0	.	.	.	.	0	.	.	.	.	0	.	.	.	.	1	0	3	0	0
Concentrated affluence	1	1	0	0	0	0	.	.	.	.	1	1	0	0	0	0	.	.	.	.	0	.	.	.	.	0	.	.	.	.	0	.	.	.	.
Concentrated disadvantage (6 variables)	2	2	0	0	0	0	.	.	.	.	1	1	0	0	0	0	.	.	.	.	0	.	.	.	.	0	.	.	.	.	1	1	0	0	0
Coogan Index	1	1	0	0	0	0	.	.	.	.	1	1	0	0	0	0	.	.	.	.	0	.	.	.	.	0	.	.	.	.	0	.	.	.	.
Diez-Roux Index	1	1	0	0	0	0	.	.	.	.	0	.	.	.	.	0	.	.	.	.	0	.	.	.	.	0	.	.	.	.	1	1	0	0	0
ICE - Income	1	1	0	0	0	0	.	.	.	.	0	.	.	.	.	0	.	.	.	.	0	.	.	.	.	0	.	.	.	.	1	1	0	0	0
Johnson index	1	0	2	0	0	1	0	1	0	0	1	0	1	0	0	0	.	.	.	.	0	.	.	.	.	0	.	.	.	.	0	.	.	.	.
Lian Index	2	0	2	0	0	0	.	.	.	.	0	.	.	.	.	0	.	.	.	.	0	.	.	.	.	0	.	.	.	.	2	0	2	0	0
Messer SES Index	2	1	3	0	0	0	.	.	.	.	0	.	.	.	.	0	.	.	.	.	0	.	.	.	.	0	.	.	.	.	2	1	3	0	0
Reitzel index	1	0	1	0	0	0	.	.	.	.	0	.	.	.	.	0	.	.	.	.	0	.	.	.	.	0	.	.	.	.	1	0	1	0	0
Yang index	2	1	7	0	12	0	.	.	.	.	1	0	0	0	6	1	0	0	0	6	2	1	7	0	0	0	.	.	.	.	0	.	.	.	.
Yost Index	21	41	50	1	1	5	7	6	0	0	6	7	10	1	0	11	9	10	0	1	7	7	14	0	0	1	0	6	0	0	10	11	4	0	0
TOTAL	37	50	68	1	13	6	7	7	0	0	11	10	11	1	6	13	10	10	0	7	9	8	21	0	0	1	0	6	0	0	19	15	13	0	0
†Studies that did not report results separately by race are included in this table in the "Mixed Race Population" category
