# Supplementary material for: Systematic review of neighborhood socioeconomic indices studied across the cancer control continuum
Source: Cancer Med. 2022 Feb 14;11(10):2125–44. doi: 10.1002/cam4.4601 (PMC9119356; doi:10.1002/cam4.4601)
Supplement: Supplementary file 8 — Table S6 [file CAM4-11-2125-s001.xlsx]

## Sheet: By Race_Site
Supporting Table 6. Associations Found by Race/Ethnicity and Cancer Site
INCIDENCE	Breast - Across Race				Breast - Non-Hispanic Population White Population				Breast - Black/African American Population				Breast - Hispanic Population				Breast - Asian/Pacific Islander Population				Breast - Mixed Race Population				Prostate - Across Race				Prostate - Non-Hispanic Population White Population				Prostate - Black/African American Population				Prostate - Hispanic Population				Prostate - Asian/Pacific Islander Population				Prostate - Mixed Race Population				Cervical - Across Race
	# Studies	Positive	No Association	Inverse	# Studies	Positive	No Association	Inverse	# Studies	Positive	No Association	Inverse	# Studies	Positive	No Association	Inverse	# Studies	Positive	No Association	Inverse	# Studies	Positive	No Association	Inverse	# Studies	Positive	No Association	Inverse	# Studies	Positive	No Association	Inverse	# Studies	Positive	No Association	Inverse	# Studies	Positive	No Association	Inverse	# Studies	Positive	No Association	Inverse	# Studies	Positive	No Association	Inverse	# Studies
Yang Index	0	.	.	.	0	.	.	.	0	.	.	.	0	.	.	.	0	.	.	.	0	.	.	.	0	.	.	.	.	.	.	.	.	.	.	.	.	.	.	.	.	.	.	.	0	.	.	.	0
Yost Index	4	11	3	0	3	2	1	0	3	2	1	0	4	5	0	0	2	1	1	0	1	1	0	0	1	4	0	0	1	1	0	0	1	1	0	0	1	1	0	0	1	1	0	0	0	.	.	.	3
Messer SES Index	0	.	.	.	0	.	.	.	0	.	.	.	0	.	.	.	0	.	.	.	0	.	.	.	1	0	1	1	1	0	0	1	1	0	1	0	0	.	.	.	0	.	.	.	0	.	.	.	0
Doubeni Index	0	.	.	.	0	.	.	.	0	.	.	.	0	.	.	.	0	.	.	.	0	.	.	.	0	.	.	.	0	.	.	.	0	.	.	.	0	.	.	.	0	.	.	.	0	.	.	.	0
Palmer Index	1	0	1	0	0	.	.	.	1	0	1	0	0	.	.	.	0	.	.	.	0	.	.	.	0	.	.	.	0	.	.	.	0	.	.	.	0	.	.	.	0	.	.	.	0	.	.	.	0
Zhang Index	0	.	.	.	0	.	.	.	0	.	.	.	0	.	.	.	0	.	.	.	0	.	.	.	0	.	.	.	0	.	.	.	0	.	.	.	0	.	.	.	0	.	.	.	0	.	.	.	0
Concentrated Disadvantage (6 variables)	0	.	.	.	0	.	.	.	0	.	.	.	0	.	.	.	0	.	.	.	0	.	.	.	0	.	.	.	0	.	.	.	0	.	.	.	0	.	.	.	0	.	.	.	0	.	.	.	0
Diez-Roux Index	1	0	1	0	0	.	.	.	0	.	.	.	0	.	.	.	0	.	.	.	1	0	1	0	1	0	1	0	0	.	.	.	0	.	.	.	0	.	.	.	.	.	.	.	1	.	1	.	0
Area Deprivation Index	0	.	.	.	0	.	.	.	0	.	.	.	0	.	.	.	0	.	.	.	0	.	.	.	0	.	.	.	0	.	.	.	0	.	.	.	0	.	.	.	0	.	.	.	0	.	.	.	0
Neighborhood Deprivation Index	0	.	.	.	0	.	.	.	0	.	.	.	0	.	.	.	0	.	.	.	0	.	.	.	0	.	.	.	0	.	.	.	0	.	.	.	0	.	.	.	0	.	.	.	0	.	.	.	0
TOTAL	6	11	5	0	3	2	1	0	4	2	2	0	4	5	0	0	2	1	1	0	2	1	1	0	3	4	2	1	2	1	0	1	2	1	1	0	1	1	0	0	1	1	0	0	1	0	1	0	3
	Prostate - Across Race				Prostate - Non-Hispanic Population White Population				Prostate - Black/African American Population				Prostate - Hispanic Population				Prostate - Asian/Pacific Islander Population				Prostate - Mixed Race Population				Cervical - Across Race				Cervical - Non-Hispanic Population White Population				Cervical - Black/African American Population				Cervical - Hispanic Population				Cervical - Asian/Pacific Islander Population				Cervical - Mixed Race Population				Colorectal - Across Race
SCREENING	# Studies	Positive	No Association	Inverse	# Studies	Positive	No Association	Inverse	# Studies	Positive	No Association	Inverse	# Studies	Positive	No Association	Inverse	# Studies	Positive	No Association	Inverse	# Studies	Positive	No Association	Inverse	# Studies	Positive	No Association	Inverse	# Studies	Positive	No Association	Inverse	# Studies	Positive	No Association	Inverse	# Studies	Positive	No Association	Inverse	# Studies	Positive	No Association	Inverse	# Studies	Positive	No Association	Inverse	# Studies
Social Deprivation Index	1	0	1	0	0	.	.	.	0	.	.	.	0	.	.	.	0	.	.	.	1	0	1	0	1	0	0	1	0	.	.	.	0	.	.	.	0	.	.	.	0	.	.	.	1	0	0	1	1
Wheeler index	0	.	.	.	0	.	.	.	0	.	.	.	0	.	.	.	0	.	.	.	0	.	.	.	0	.	.	.	0	.	.	.	0	.	.	.	0	.	.	.	0	.	.	.	0	.	.	.	1
TOTAL	1	0	1	0	0	0	0	0	0	0	0	0	0	0	0	0	0	0	0	0	1	0	1	0	1	0	0	1	0	0	0	0	0	0	0	0	0	0	0	0	0	0	0	0	1	0	0	1	2
	Breast - Across Race					Breast - Non-Hispanic Population White Population					Breast - Black/African American Population					Breast - Hispanic Population					Breast - Asian/Pacific Islander Population					Breast - Mixed Race Population					Prostate - Across Race					Prostate - Non-Hispanic Population White Population					Prostate - Black/African American Population					Prostate - Hispanic Population
DIAGNOSIS	# Studies	Positive	No Association	Inverse	Association Found with No Directionality Identified	# Studies	Positive	No Association	Inverse	Association Found with No Directionality Identified	# Studies	Positive	No Association	Inverse	Association Found with No Directionality Identified	# Studies	Positive	No Association	Inverse	Association Found with No Directionality Identified	# Studies	Positive	No Association	Inverse	Association Found with No Directionality Identified	# Studies	Positive	No Association	Inverse	Association Found with No Directionality Identified	# Studies	Positive	No Association	Inverse	Association Found with No Directionality Identified	# Studies	Positive	No Association	Inverse	Association Found with No Directionality Identified	# Studies	Positive	No Association	Inverse	Association Found with No Directionality Identified	# Studies	Positive	No Association	Inverse
Concentrated Affluence	0	.	.	.	.	0	.	.	.	.	0	.	.	.	.	0	.	.	.	.	0	.	.	.	.	0	.	.	.	.	0	.	.	.	.	0	.	.	.	.	0	.	.	.	.	0	.	.	.
Banegas Index	1	2	1	0	0	0	.	.	.	.	0	.	.	.	.	1	2	1	0	0	0	.	.	.	.	0	.	.	.	.	0	.	.	.	.	0	.	.	.	.	0	.	.	.	.	0	.	.	.
Concentrated Disadvantage (2 variables)	1	1	0	0	0	0	.	.	.	.	0	.	.	.	.	0	.	.	.	.	0	.	.	.	.	1	1	0	0	0	0	.	.	.	.	0	.	.	.	.	0	.	.	.	.	0	.	.	.
Concentrated Disadvantage (6 variables)	3	1	4	0	1	1	0	1	0	0	1	0	0	0	1	1	0	1	0	0	0	.	.	.	.	2	1	2	0	0	0	.	.	.	.	0	.	.	.	.	0	.	.	.	.	0	.	.	.
Messer SES Index	0	.	.	.	.	0	.	.	.	.	0	.	.	.	.	0	.	.	.	.	0	.	.	.	.	0	.	.	.	.	2	4	7	0	0	2	2	0	0	0	2	1	3	0	0	0	.	.	.
Mojica Index	0	.	.	.	.	0	.	.	.	.	0	.	.	.	.	0	.	.	.	.	0	.	.	.	.	0	.	.	.	.	0	.	.	.	.	0	.	.	.	.	0	.	.	.	.	0	.	.	.
Palmer Index	1	0	2	0	0	0	.	.	.	.	1	0	2	0	0	0	.	.	.	.	0	.	.	.	.	0	.	.	.	.	0	.	.	.	.	0	.	.	.	.	0	.	.	.	.	0	.	.	.
Yost Index	4	3	1	1	0	0	.	.	.	.	0	.	.	.	.	3	2	1	1	0	0	.	.	.	.	1	1	0	0	0	0	.	.	.	.	0	.	.	.	.	0	.	.	.	.	0	.	.	.
TOTAL	10	7	8	1	1	1	0	1	0	0	2	0	2	0	1	5	4	3	1	0	0	0	0	0	0	4	3	2	0	0	2	4	7	0	0	2	2	0	0	0	2	1	3	0	0	0	0	0	0
	Breast - Across Race				Breast - Non-Hispanic Population White Population				Breast - Black/African American Population				Breast - Hispanic Population				Breast - Asian/Pacific Islander Population				Breast - Mixed Race Population				Prostate - Across Race				Prostate - Non-Hispanic Population White Population				Prostate - Black/African American Population				Prostate - Hispanic Population				Prostate - Asian/Pacific Islander Population				Prostate - Mixed Race Population				Lung - Across Race
TREATMENT	# Studies	Positive	No Association	Inverse	# Studies	Positive	No Association	Inverse	# Studies	Positive	No Association	Inverse	# Studies	Positive	No Association	Inverse	# Studies	Positive	No Association	Inverse	# Studies	Positive	No Association	Inverse	# Studies	Positive	No Association	Inverse	# Studies	Positive	No Association	Inverse	# Studies	Positive	No Association	Inverse	# Studies	Positive	No Association	Inverse	# Studies	Positive	No Association	Inverse	# Studies	Positive	No Association	Inverse	# Studies
Concentrated Affluence	0	.	.	.	0	.	.	.	0	.	.	.	0	.	.	.	0	.	.	.	0	.	.	.	0	.	.	.	0	.	.	.	0	.	.	.	0	.	.	.	0	.	.	.	0	.	.	.	0
Concentrated Disadvantage (6 variables)	0	.	.	.	0	.	.	.	0	.	.	.	0	.	.	.	0	.	.	.	0	.	.	.	0	.	.	.	0	.	.	.	0	.	.	.	0	.	.	.	0	.	.	.	0	.	.	.	0
Dubowitz Index	0	.	.	.	0	.	.	.	0	.	.	.	0	.	.	.	0	.	.	.	0	.	.	.	1	1	0	0	0	.	.	.	0	.	.	.	0	.	.	.	0	.	.	.	1	1	0	0	0
Johnson Index	0	.	.	.	0	.	.	.	0	.	.	.	0	.	.	.	0	.	.	.	0	.	.	.	0	.	.	.	0	.	.	.	0	.	.	.	0	.	.	.	0	.	.	.	0	.	.	.	1
Material Deprivation Index	1	1	1	0	0	.	.	.	0	.	.	.	0	.	.	.	0	.	.	.	1	1	1	0	0	.	.	.	0	.	.	.	0	.	.	.	0	.	.	.	0	.	.	.	0	.	.	.	0
Yost Index	2	3	3	0	0	.	.	.	0	.	.	.	0	.	.	.	1	1	2	0	1	2	1	0	0	.	.	.	0	.	.	.	0	.	.	.	0	.	.	.	0	.	.	.	0	.	.	.	0
TOTAL	3	4	4	0	0	0	0	0	0	0	0	0	0	0	0	0	1	1	2	0	2	3	2	0	1	1	0	0	0	0	0	0	0	0	0	0	0	0	0	0	0	0	0	0	1	1	0	0	1
	Breast - Across Race					Breast - Non-Hispanic Population White Population					Breast - Black/African American Population					Breast - Hispanic Population					Breast - Asian/Pacific Islander Population					Breast - American Indian/Alaska Native					Breast - Mixed Race Population					Prostate - Across Race					Prostate - Non-Hispanic Population White Population					Prostate - Black/African American Population
SURVIVAL	# Studies	Positive	No Association	Inverse	Association Found with No Directionality Identified	# Studies	Positive	No Association	Inverse	Association Found with No Directionality Identified	# Studies	Positive	No Association	Inverse	Association Found with No Directionality Identified	# Studies	Positive	No Association	Inverse	Association Found with No Directionality Identified	# Studies	Positive	No Association	Inverse	Association Found with No Directionality Identified	# Studies	Positive	No Association	Inverse	Association Found with No Directionality Identified	# Studies	Positive	No Association	Inverse	Association Found with No Directionality Identified	# Studies	Positive	No Association	Inverse	Association Found with No Directionality Identified	# Studies	Positive	No Association	Inverse	Association Found with No Directionality Identified	# Studies	Positive	No Association	Inverse
Banegas index	1	1	0	0	0	0	.	.	.	.	0	.	.	.	.	1	1	0	0	0	0	.	.	.	.	0	.	.	.	.	0	.	.	.	.	0	.	.	.	.	0	.	.	.	.	0	.	.	.
Beyer Index	0	.	.	.	.	0	.	.	.	.	0	.	.	.	.	0	.	.	.	.	0	.	.	.	.	0	.	.	.	.	0	.	.	.	.	0	.	.	.	.	0	.	.	.	.	0	.	.	.
Concentrated Affluence	0	.	.	.	.	0	.	.	.	.	0	.	.	.	.	0	.	.	.	.	0	.	.	.	.	0	.	.	.	.	0	.	.	.	.	0	.	.	.	.	0	.	.	.	.	0	.	.	.
Concentrated Disadvantage (6 variables)	1	1	0	0	0	0	.	.	.	.	0	.	.	.	.	0	.	.	.	.	0	.	.	.	.	0	.	.	.	.	1	1	0	0	0	0	.	.	.	.	0	.	.	.	.	0	.	.	.
Coogan Index	0	.	.	.	.	0	.	.	.	.	0	.	.	.	.	0	.	.	.	.	0	.	.	.	.	0	.	.	.	.	0	.	.	.	.	0	.	.	.	.	0	.	.	.	.	0	.	.	.
Diez-Roux Index	0	.	.	.	.	0	.	.	.	.	0	.	.	.	.	0	.	.	.	.	0	.	.	.	.	0	.	.	.	.	0	.	.	.	.	0	.	.	.	.	0	.	.	.	.	0	.	.	.
ICE- Income	1	1	0	0	0	0	.	.	.	.	0	.	.	.	.	0	.	.	.	.	0	.	.	.	.	0	.	.	.	.	1	1	0	0	0	0	.	.	.	.	0	.	.	.	.	0	.	.	.
Johnson Index	0	.	.	.	.	0	.	.	.	.	0	.	.	.	.	0	.	.	.	.	0	.	.	.	.	0	.	.	.	.	0	.	.	.	.	0	.	.	.	.	0	.	.	.	.	0	.	.	.
Lian Index	1	0	1	0	0	0	.	.	.	.	0	.	.	.	.	0	.	.	.	.	0	.	.	.	.	0	.	.	.	.	1	0	1	0	0	0	.	.	.	.	0	.	.	.	.	0	.	.	.
Messer SES Index	0	.	.	.	.	0	.	.	.	.	0	.	.	.	.	0	.	.	.	.	0	.	.	.	.	0	.	.	.	.	0	.	.	.	.	0	.	.	.	.	0	.	.	.	.	0	.	.	.
Reitzel Index	0	.	.	.	.	0	.	.	.	.	0	.	.	.	.	0	.	.	.	.	0	.	.	.	.	0	.	.	.	.	0	.	.	.	.	0	.	.	.	.	0	.	.	.	.	0	.	.	.
Yang Index	1	0	1	0	2	0	.	.	.	.	1	0	0	0	1	1	0	0	0	1	1	0	1	0	0	0	.	.	.	.	0	0	.	.	.	1	0	1	0	2	0	.	.	.	.	1	0	0	0
Yost Index	12	13	33	1	1	5	2	6	0	0	6	3	9	1	0	7	3	7	0	1	6	3	12	0	0	1	0	1	0	0	4	2	2	0	0	3	4	3	0	0	1	1	0	0	0	1	1	0	0
TOTAL	17	16	35	1	3	5	2	6	0	0	7	3	9	1	1	9	4	7	0	2	7	3	13	0	0	1	0	1	0	0	7	4	3	0	0	4	4	4	0	2	1	1	0	0	0	2	1	0	0
[truncated: 301 more columns]
